# Supplementary material for: Dimeth­yl(1,10-phenanthroline-κ2 N,N′)bis­(thio­cyanato-κN)tin(IV)
Source: Acta Crystallogr Sect E Struct Rep Online. 2012 Nov 28;68(Pt 12):m1544. doi: 10.1107/S1600536812047691 (PMC3588785; doi:10.1107/S1600536812047691)
Supplement: Supplementary file 1 [file e-68-m1544-sup1.cif]

##############################################################################
#                                                                            #
# This CIF contains the data in a paper accepted for publication in          #
# Acta Crystallographica Section E. It conforms to the requirements of       #
# Notes for Authors for Acta Crystallographica Section E, and has been       #
# peer reviewed under the auspices of the IUCr Commission on Journals.       #
#                                                                            #
# Full details of the Crystallographic Information File format               #
# are given in the paper "The Crystallographic Information File (CIF):       #
# a New Standard Archive File for Crystallography" by S. R. Hall, F. H.      #
# Allen and I. D. Brown [Acta Cryst. (1991), A47, 655-685].                  #
#                                                                            #
# The current version of the core CIF dictionary is obtainable from          #
# ftp://ftp.iucr.org/pub/cif_core.dic.                                       #
#                                                                            #
# Software is freely available for graphical display of the structure(s)     #
# in this CIF. For information consult the CIF software page                 #
# http://www.iucr.org/resources/cif/software.                                #
#                                                                            #
# This file may be used for bona fide research purposes within the           #
# scientific community so long as proper attribution is given to the journal # 
# article from which it was obtained.                                        #
#                                                                            #
##############################################################################
data_global
_audit_creation_method     SHELXL-97
_journal_date_recd_electronic     2012-11-17
_journal_date_accepted     2012-11-20
_journal_name_full     'Acta Crystallographica, Section E'
_journal_year     2012
_journal_volume     68
_journal_issue     12
_journal_page_first     m1544
_journal_page_last     m1544
_journal_paper_category     QM
_journal_paper_doi     10.1107/S1600536812047691
_journal_coeditor_code     BT6862
_publ_contact_author
;
     Dr. Seik Weng Ng
     Department of Chemistry
     University of Malaya
     50603 Kuala Lumpur
     Malaysia
;
_publ_contact_author_email     seikweng@um.edu.my
_publ_contact_author_fax     '03 7967 4193'
_publ_contact_author_phone     '03 7967 6778'
_publ_section_title
;\
Dimethyl(1,10-phenanthroline-\k^2^<i>N</i>,<i>N</i>')bis(thiocyanato-\
\k<i>N</i>)tin(IV)
;
loop_
    _publ_author_name
    _publ_author_address
    'Najafi, Ezzatollah'
;
Department of Chemistry
General Campus
Shahid Beheshti University
Tehran 1983963113
Iran
;
    'Amini, Mostafa M.'
;
Department of Chemistry
General Campus
Shahid Beheshti University
Tehran 1983963113
Iran
;
    'Ng, Seik Weng'
;
     Department of Chemistry
     University of Malaya
     50603 Kuala Lumpur
     Malaysia
     Chemistry Department
     Faculty of Science
     King Abdulaziz University
     PO Box 80203 Jeddah
     Saudi Arabia
;
data_I
_audit_creation_method     SHELXL-97
_chemical_name_systematic
;
Dimethyl(1,10-phenanthroline-\k^2^<i>N</i>,<i>N</i>')bis(thiocyanato-
\k<i>N</i>)tin(IV)
;
_chemical_name_common     ?
_chemical_formula_moiety     'C16 H14 N4 S2 Sn'
_chemical_formula_sum     'C16 H14 N4 S2 Sn'
_chemical_formula_iupac     '[Sn (C H3)2 (N C S)2 (C12 H8 N2)]'
_chemical_formula_weight     445.12
_chemical_melting_point     ?
_symmetry_cell_setting     orthorhombic
_symmetry_space_group_name_H-M     'P c c n'
_symmetry_space_group_name_Hall     '-P 2ab 2ac'
loop_
    _symmetry_equiv_pos_as_xyz
    'x, y, z'
    '-x+1/2, -y+1/2, z'
    '-x, y+1/2, -z+1/2'
    'x+1/2, -y, -z+1/2'
    '-x, -y, -z'
    'x-1/2, y-1/2, -z'
    'x, -y-1/2, z-1/2'
    '-x-1/2, y, z-1/2'
_cell_length_a     6.8218(7)
_cell_length_b     12.9272(13)
_cell_length_c     20.746(2)
_cell_angle_alpha     90.00
_cell_angle_beta     90.00
_cell_angle_gamma     90.00
_cell_volume     1829.5(3)
_cell_formula_units_Z     4
_cell_measurement_reflns_used     1757
_cell_measurement_theta_min     3.1453
_cell_measurement_theta_max     27.5006
_cell_measurement_temperature     295(2)
_exptl_crystal_description     prism
_exptl_crystal_colour     colorless
_exptl_crystal_size_max     0.30
_exptl_crystal_size_mid     0.15
_exptl_crystal_size_min     0.05
_exptl_crystal_density_diffrn     1.616
_exptl_crystal_density_meas     ?
_exptl_crystal_density_method     'not measured'
_exptl_crystal_F_000     880
_exptl_absorpt_coefficient_mu     1.628
_exptl_absorpt_correction_type     multi-scan
_exptl_absorpt_process_details     '(CrysAlis PRO; Agilent, 2012)'
_exptl_absorpt_correction_T_min     0.6409
_exptl_absorpt_correction_T_max     0.9230
_diffrn_ambient_temperature     295(2)
_diffrn_radiation_type     MoK\a
_diffrn_radiation_wavelength     0.71073
_diffrn_radiation_source     'SuperNova (Mo) X-ray Source'
_diffrn_radiation_monochromator     Mirror
_diffrn_measurement_device_type
                  'Agilent SuperNova Dual diffractometer with an Atlas detector'
_diffrn_measurement_method     '\w scan'
_diffrn_detector_area_resol_mean     10.4041
_diffrn_reflns_number     10262
_diffrn_reflns_av_R_equivalents     0.0546
_diffrn_reflns_av_sigmaI/netI     0.0449
_diffrn_reflns_theta_min     3.15
_diffrn_reflns_theta_max     27.56
_diffrn_reflns_theta_full     27.56
_diffrn_measured_fraction_theta_max     0.999
_diffrn_measured_fraction_theta_full     0.999
_diffrn_reflns_limit_h_min     -6
_diffrn_reflns_limit_h_max     8
_diffrn_reflns_limit_k_min     -16
_diffrn_reflns_limit_k_max     16
_diffrn_reflns_limit_l_min     -27
_diffrn_reflns_limit_l_max     24
_diffrn_standards_number     0
_diffrn_standards_interval_count     0
_diffrn_standards_interval_time     0
_diffrn_standards_decay_%     0
_reflns_number_total     2116
_reflns_number_gt     1368
_reflns_threshold_expression     I>2\s(I)
_refine_ls_structure_factor_coef     Fsqd
_refine_ls_matrix_type     full
_refine_ls_R_factor_all     0.0704
_refine_ls_R_factor_gt     0.0390
_refine_ls_wR_factor_gt     0.0886
_refine_ls_wR_factor_ref     0.1056
_refine_ls_goodness_of_fit_ref     1.010
_refine_ls_restrained_S_all     1.010
_refine_ls_number_reflns     2116
_refine_ls_number_parameters     106
_refine_ls_number_restraints     0
_refine_ls_hydrogen_treatment     constr
_refine_ls_weighting_scheme     calc
_refine_ls_weighting_details
         'calc w=1/[\s^2^(Fo^2^)+(0.0429P)^2^+0.5974P] where P=(Fo^2^+2Fc^2^)/3'
_atom_sites_solution_hydrogens     geom
_atom_sites_solution_primary     direct
_atom_sites_solution_secondary     difmap
_refine_ls_shift/su_max     0.001
_refine_ls_shift/su_mean     0.001
_refine_diff_density_max     0.513
_refine_diff_density_min     -0.629
_refine_ls_extinction_method     'SHELXL97 (Sheldrick, 2008)'
_refine_ls_extinction_coef     0.0024(4)
_refine_ls_extinction_expression
                                  'Fc^*^=kFc[1+0.001xFc^2^\l^3^/sin(2\q)]^-1/4^'
loop_
    _atom_type_symbol
    _atom_type_description
    _atom_type_scat_dispersion_real
    _atom_type_scat_dispersion_imag
    _atom_type_scat_source
    'C' 'C' 0.0033 0.0016
                         'International Tables Vol C Tables 4.2.6.8 and 6.1.1.4'
    'H' 'H' 0.0000 0.0000
                         'International Tables Vol C Tables 4.2.6.8 and 6.1.1.4'
    'N' 'N' 0.0061 0.0033
                         'International Tables Vol C Tables 4.2.6.8 and 6.1.1.4'
    'S' 'S' 0.1246 0.1234
                         'International Tables Vol C Tables 4.2.6.8 and 6.1.1.4'
    'Sn' 'Sn' -0.6537 1.4246
                         'International Tables Vol C Tables 4.2.6.8 and 6.1.1.4'
_computing_data_collection     'CrysAlis PRO (Agilent, 2012)'
_computing_cell_refinement     'CrysAlis PRO (Agilent, 2012)'
_computing_data_reduction     'CrysAlis PRO (Agilent, 2012)'
_computing_structure_solution     'SHELXS97 (Sheldrick, 2008)'
_computing_structure_refinement     'SHELXL97 (Sheldrick, 2008)'
_computing_molecular_graphics     'X-SEED (Barbour, 2001)'
_computing_publication_material     'publCIF (Westrip, 2010)'
loop_
    _atom_site_type_symbol
    _atom_site_label
    _atom_site_fract_x
    _atom_site_fract_y
    _atom_site_fract_z
    _atom_site_U_iso_or_equiv
    _atom_site_adp_type
    _atom_site_calc_flag
    _atom_site_refinement_flags
    _atom_site_occupancy
    _atom_site_symmetry_multiplicity
    _atom_site_disorder_assembly
    _atom_site_disorder_group
    Sn Sn1 0.7500 0.2500 0.243352(18) 0.04816(19) Uani d S 1 2 . .
    S S1 0.3311(2) 0.45584(12) 0.09896(7) 0.0957(6) Uani d . 1 1 . .
    N N1 0.5798(5) 0.3037(3) 0.33508(16) 0.0515(8) Uani d . 1 1 . .
    N N2 0.5246(7) 0.3231(4) 0.1785(2) 0.1073(18) Uani d . 1 1 . .
    C C1 0.5903(7) 0.1114(4) 0.2395(2) 0.0746(14) Uani d . 1 1 . .
    H H1A 0.6337 0.0710 0.2034 0.112 Uiso calc R 1 1 . .
    H H1B 0.4533 0.1267 0.2349 0.112 Uiso calc R 1 1 . .
    H H1C 0.6109 0.0731 0.2786 0.112 Uiso calc R 1 1 . .
    C C2 0.4146(7) 0.3576(4) 0.3337(3) 0.0736(14) Uani d . 1 1 . .
    H H2 0.3600 0.3748 0.2941 0.088 Uiso calc R 1 1 . .
    C C3 0.3208(10) 0.3891(5) 0.3898(4) 0.107(2) Uani d . 1 1 . .
    H H3 0.2060 0.4276 0.3875 0.128 Uiso calc R 1 1 . .
    C C4 0.3969(12) 0.3635(6) 0.4470(4) 0.115(3) Uani d . 1 1 . .
    H H4 0.3327 0.3832 0.4846 0.138 Uiso calc R 1 1 . .
    C C5 0.5721(10) 0.3073(5) 0.4510(3) 0.0882(18) Uani d . 1 1 . .
    C C6 0.6600(6) 0.2783(3) 0.3924(2) 0.0556(11) Uani d . 1 1 . .
    C C7 0.6688(15) 0.2767(9) 0.5097(3) 0.142(5) Uani d . 1 1 . .
    H H7 0.6135 0.2956 0.5490 0.170 Uiso calc R 1 1 . .
    C C8 0.4443(7) 0.3778(4) 0.1449(2) 0.0644(12) Uani d . 1 1 . .
loop_
    _atom_site_aniso_label
    _atom_site_aniso_U_11
    _atom_site_aniso_U_22
    _atom_site_aniso_U_33
    _atom_site_aniso_U_12
    _atom_site_aniso_U_13
    _atom_site_aniso_U_23
    Sn1 0.0574(3) 0.0459(3) 0.0411(3) 0.00503(18) 0.000 0.000
    S1 0.1188(12) 0.0817(11) 0.0866(11) 0.0168(9) -0.0541(9) -0.0028(8)
    N1 0.056(2) 0.043(2) 0.055(2) 0.0032(17) 0.0090(16) -0.0054(17)
    N2 0.127(4) 0.085(4) 0.110(4) 0.010(3) -0.058(3) 0.019(3)
    C1 0.081(4) 0.065(3) 0.078(4) -0.010(3) -0.014(2) -0.009(3)
    C2 0.062(3) 0.054(3) 0.105(4) 0.005(2) 0.023(3) -0.010(3)
    C3 0.085(4) 0.075(4) 0.161(7) -0.002(3) 0.061(5) -0.028(5)
    C4 0.137(6) 0.096(5) 0.113(6) -0.044(5) 0.087(5) -0.050(5)
    C5 0.123(5) 0.082(4) 0.059(3) -0.039(4) 0.038(3) -0.022(3)
    C6 0.071(3) 0.052(3) 0.044(2) -0.021(2) 0.014(2) -0.008(2)
    C7 0.225(15) 0.156(12) 0.044(3) -0.092(10) 0.035(4) -0.019(4)
    C8 0.071(3) 0.068(3) 0.054(3) -0.001(3) -0.015(2) -0.009(2)
loop_
    _geom_bond_atom_site_label_1
    _geom_bond_atom_site_label_2
    _geom_bond_site_symmetry_2
    _geom_bond_distance
    _geom_bond_publ_flag
    Sn1 C1 . 2.098(5) ?
    Sn1 C1 2_655 2.098(5) ?
    Sn1 N2 2_655 2.251(4) ?
    Sn1 N2 . 2.251(4) ?
    Sn1 N1 . 2.335(3) ?
    Sn1 N1 2_655 2.335(3) ?
    S1 C8 . 1.588(5) ?
    N1 C2 . 1.326(5) ?
    N1 C6 . 1.350(5) ?
    N2 C8 . 1.134(5) ?
    C1 H1A . 0.9600 ?
    C1 H1B . 0.9600 ?
    C1 H1C . 0.9600 ?
    C2 C3 . 1.388(8) ?
    C2 H2 . 0.9300 ?
    C3 C4 . 1.337(10) ?
    C3 H3 . 0.9300 ?
    C4 C5 . 1.401(9) ?
    C4 H4 . 0.9300 ?
    C5 C6 . 1.405(6) ?
    C5 C7 . 1.442(9) ?
    C6 C6 2_655 1.430(9) ?
    C7 C7 2_655 1.31(2) ?
    C7 H7 . 0.9300 ?
loop_
    _geom_angle_atom_site_label_1
    _geom_angle_atom_site_label_2
    _geom_angle_atom_site_label_3
    _geom_angle_site_symmetry_1
    _geom_angle_site_symmetry_3
    _geom_angle
    _geom_angle_publ_flag
    C1 Sn1 C1 . 2_655 175.7(3) ?
    C1 Sn1 N2 . 2_655 88.48(19) ?
    C1 Sn1 N2 2_655 2_655 88.94(18) ?
    C1 Sn1 N2 . . 88.94(18) ?
    C1 Sn1 N2 2_655 . 88.48(19) ?
    N2 Sn1 N2 2_655 . 106.6(3) ?
    C1 Sn1 N1 . . 91.51(16) ?
    C1 Sn1 N1 2_655 . 92.01(15) ?
    N2 Sn1 N1 2_655 . 162.09(16) ?
    N2 Sn1 N1 . . 91.30(17) ?
    C1 Sn1 N1 . 2_655 92.01(15) ?
    C1 Sn1 N1 2_655 2_655 91.51(16) ?
    N2 Sn1 N1 2_655 2_655 91.30(17) ?
    N2 Sn1 N1 . 2_655 162.09(16) ?
    N1 Sn1 N1 . 2_655 70.80(18) ?
    C2 N1 C6 . . 119.4(4) ?
    C2 N1 Sn1 . . 124.2(3) ?
    C6 N1 Sn1 . . 116.4(3) ?
    C8 N2 Sn1 . . 163.6(5) ?
    Sn1 C1 H1A . . 109.5 ?
    Sn1 C1 H1B . . 109.5 ?
    H1A C1 H1B . . 109.5 ?
    Sn1 C1 H1C . . 109.5 ?
    H1A C1 H1C . . 109.5 ?
    H1B C1 H1C . . 109.5 ?
    N1 C2 C3 . . 121.9(6) ?
    N1 C2 H2 . . 119.1 ?
    C3 C2 H2 . . 119.1 ?
    C4 C3 C2 . . 119.5(7) ?
    C4 C3 H3 . . 120.2 ?
    C2 C3 H3 . . 120.2 ?
    C3 C4 C5 . . 120.7(6) ?
    C3 C4 H4 . . 119.6 ?
    C5 C4 H4 . . 119.6 ?
    C4 C5 C6 . . 116.9(6) ?
    C4 C5 C7 . . 125.6(6) ?
    C6 C5 C7 . . 117.6(7) ?
    N1 C6 C5 . . 121.6(5) ?
    N1 C6 C6 . 2_655 118.2(2) ?
    C5 C6 C6 . 2_655 120.2(4) ?
    C7 C7 C5 2_655 . 122.2(4) ?
    C7 C7 H7 2_655 . 118.9 ?
    C5 C7 H7 . . 118.9 ?
    N2 C8 S1 . . 178.8(5) ?
loop_
    _geom_torsion_atom_site_label_1
    _geom_torsion_atom_site_label_2
    _geom_torsion_atom_site_label_3
    _geom_torsion_atom_site_label_4
    _geom_torsion_site_symmetry_1
    _geom_torsion_site_symmetry_2
    _geom_torsion_site_symmetry_3
    _geom_torsion_site_symmetry_4
    _geom_torsion
    _geom_torsion_publ_flag
    C1 Sn1 N1 C2 . . . . -89.4(4) ?
    C1 Sn1 N1 C2 2_655 . . . 88.1(4) ?
    N2 Sn1 N1 C2 2_655 . . . -179.2(5) ?
    N2 Sn1 N1 C2 . . . . -0.5(4) ?
    N1 Sn1 N1 C2 2_655 . . . 179.0(4) ?
    C1 Sn1 N1 C6 . . . . 91.6(3) ?
    C1 Sn1 N1 C6 2_655 . . . -90.9(3) ?
    N2 Sn1 N1 C6 2_655 . . . 1.8(6) ?
    N2 Sn1 N1 C6 . . . . -179.5(3) ?
    N1 Sn1 N1 C6 2_655 . . . 0.0(2) ?
    C1 Sn1 N2 C8 . . . . -167.4(17) ?
    C1 Sn1 N2 C8 2_655 . . . 9.2(17) ?
    N2 Sn1 N2 C8 2_655 . . . -79.3(17) ?
    N1 Sn1 N2 C8 . . . . 101.1(17) ?
    N1 Sn1 N2 C8 2_655 . . . 99.4(17) ?
    C6 N1 C2 C3 . . . . 0.0(7) ?
    Sn1 N1 C2 C3 . . . . -178.9(4) ?
    N1 C2 C3 C4 . . . . -0.9(9) ?
    C2 C3 C4 C5 . . . . 1.4(10) ?
    C3 C4 C5 C6 . . . . -1.1(9) ?
    C3 C4 C5 C7 . . . . 179.2(8) ?
    C2 N1 C6 C5 . . . . 0.2(6) ?
    Sn1 N1 C6 C5 . . . . 179.3(3) ?
    C2 N1 C6 C6 . . . 2_655 -178.9(4) ?
    Sn1 N1 C6 C6 . . . 2_655 0.1(6) ?
    C4 C5 C6 N1 . . . . 0.3(7) ?
    C7 C5 C6 N1 . . . . -180.0(6) ?
    C4 C5 C6 C6 . . . 2_655 179.4(5) ?
    C7 C5 C6 C6 . . . 2_655 -0.8(9) ?
    C4 C5 C7 C7 . . . 2_655 179.3(13) ?
    C6 C5 C7 C7 . . . 2_655 -0.5(19) ?
