# Supplementary material for: Dimeth­yl(1,10-phenanthroline-κ2 N,N′)bis­(thio­cyanato-κN)tin(IV)
Source: Acta Crystallogr Sect E Struct Rep Online. 2012 Nov 28;68(Pt 12):m1544. doi: 10.1107/S1600536812047691 (PMC3588785; doi:10.1107/S1600536812047691)
Supplement: Supplementary file 2 [file e-68-m1544-Isup2.hkl]

# 
# h,k,l, Fc-squared, Fo-squared, sigma(Fo-squared) and status flag 
# 
data_I
_shelx_title '  Pccn' 
_shelx_refln_list_code          4 
_shelx_F_calc_maximum      330.85 
_exptl_crystal_F_000       880.00 
_reflns_d_resolution_high  0.7680 
 
loop_ 
 _symmetry_equiv_pos_as_xyz 
 'x, y, z' 
 '-x+1/2, -y+1/2, z' 
 '-x, y+1/2, -z+1/2' 
 'x+1/2, -y, -z+1/2' 
 '-x, -y, -z' 
 'x-1/2, y-1/2, -z' 
 'x, -y-1/2, z-1/2' 
 '-x-1/2, y, z-1/2' 
 
_cell_length_a     6.8218 
_cell_length_b    12.9272 
_cell_length_c    20.7457 
_cell_angle_alpha  90.000 
_cell_angle_beta   90.000 
_cell_angle_gamma  90.000 
 
_shelx_F_squared_multiplier     1.000 
 
loop_ 
 _refln_index_h 
 _refln_index_k 
 _refln_index_l 
 _refln_F_squared_calc 
 _refln_F_squared_meas 
 _refln_F_squared_sigma 
 _refln_observed_status 
   2   0   0    13252.16    11457.61    145.14 o 
   4   0   0     1738.68     1766.65     71.72 o 
   6   0   0     2380.34     1809.52    205.19 o 
   8   0   0      134.95      169.69     72.72 o 
   1   1   0    44184.81    48056.47    338.60 o 
   3   1   0     8617.23     8643.34    114.56 o 
   5   1   0     5013.53     4931.43    143.83 o 
   7   1   0     1019.69     1068.83    119.01 o 
   0   2   0    66063.52    68680.16    529.66 o 
   2   2   0     7031.20     7087.03     88.06 o 
   4   2   0     8581.86     8224.37    144.26 o 
   6   2   0     3114.02     3282.35    223.54 o 
   8   2   0      306.49      270.26     52.36 o 
   1   3   0   109460.38   107435.93   2263.46 o 
   3   3   0     8334.17     7459.11    212.93 o 
   5   3   0     2733.50     2755.42     99.58 o 
   7   3   0      427.66      431.45     59.39 o 
   0   4   0     7092.86     6081.21    204.11 o 
   2   4   0    34623.00    34373.94    948.29 o 
   4   4   0     6617.37     6360.78     99.31 o 
   6   4   0      751.81      736.99     50.07 o 
   8   4   0      374.45      302.31     72.75 o 
   1   5   0    16672.65    17199.47    239.14 o 
   3   5   0     6249.47     6201.83    139.77 o 
   5   5   0     3924.26     3951.92     90.49 o 
   7   5   0      792.87     1007.46     98.00 o 
   0   6   0    12515.07    12643.37    356.18 o 
   2   6   0    24452.32    23719.30    285.30 o 
   4   6   0     4495.85     4953.02    171.73 o 
   6   6   0      730.07      649.03     72.74 o 
   8   6   0      215.76      161.98     61.32 o 
   1   7   0    15078.63    14332.35    206.40 o 
   3   7   0     9671.07     9609.53    241.77 o 
   5   7   0      859.96      737.59    100.09 o 
   7   7   0      448.54      479.67     99.79 o 
   0   8   0     6798.35     6787.95    296.43 o 
   2   8   0     7074.56     6895.84    181.15 o 
   4   8   0     2695.40     2517.72    167.14 o 
   6   8   0      928.69      840.11    131.81 o 
   1   9   0     1860.04     1746.81    104.68 o 
   3   9   0     9338.73     9473.78    339.26 o 
   5   9   0     1118.28      932.88    191.04 o 
   7   9   0      230.57      349.18     91.52 o 
   0  10   0     5142.54     4554.77    271.64 o 
   2  10   0     5814.54     5708.28    160.36 o 
   4  10   0     1909.37     1898.00    257.68 o 
   6  10   0      310.55      182.02     97.98 o 
   1  11   0     2810.57     2758.07    128.43 o 
   3  11   0     3061.29     3395.03    220.21 o 
   5  11   0      572.13      595.72    157.45 o 
   0  12   0      240.95      225.15     65.77 o 
   2  12   0     1709.55     1621.28     85.71 o 
   4  12   0     1669.17     1487.77    238.83 o 
   6  12   0      258.94      413.88    144.37 o 
   1  13   0     1920.53     2028.35    150.57 o 
   3  13   0      857.70      828.54    116.09 o 
   5  13   0      512.69      480.12    160.39 o 
   0  14   0     1538.84     1723.36    192.26 o 
   2  14   0      926.48      956.20    125.50 o 
   4  14   0      507.18      399.37    133.16 o 
   1  15   0      435.13      420.73     80.01 o 
   3  15   0      270.71      356.94     83.10 o 
   0  16   0      570.92      556.23    152.90 o 
   2  16   0      254.12      311.16     78.13 o 
   1   1   1       22.46       16.66      9.27 o 
   2   1   1     8297.26     8164.16     88.85 o 
   3   1   1      232.75      186.09     17.65 o 
   4   1   1      122.82      107.07      9.67 o 
   5   1   1      144.78      151.05     12.30 o 
   6   1   1        3.67       18.06      9.78 o 
   7   1   1        5.91      -18.97     18.97 o 
   8   1   1        0.93      -16.33     23.02 o 
   1   2   1    12117.76    12329.26    201.50 o 
   2   2   1      423.24      429.91     17.97 o 
   3   2   1       69.11       86.56      8.41 o 
   4   2   1        0.99       -5.01      9.07 o 
   5   2   1        2.13        5.07      5.57 o 
   6   2   1        6.71        7.74     10.42 o 
   7   2   1        9.51       14.14     14.92 o 
   8   2   1        1.47      -20.44     20.44 o 
   1   3   1     9566.70     9785.16     88.58 o 
   2   3   1      143.75      138.81     10.89 o 
   3   3   1     2872.39     2944.71     53.22 o 
   4   3   1       47.28       59.38      8.01 o 
   5   3   1       49.25       33.12     11.09 o 
   6   3   1        1.17       -2.55      7.15 o 
   7   3   1        0.60      -16.44     16.44 o 
   8   3   1        7.57       -3.90     25.95 o 
   1   4   1     4414.59     4539.81     53.27 o 
   2   4   1        0.76        5.87      6.88 o 
   3   4   1      990.94      976.46     25.39 o 
   4   4   1      283.81      285.39     15.14 o 
   5   4   1      353.67      332.60     19.47 o 
   6   4   1        2.09       -4.30     11.99 o 
   7   4   1        3.26       -2.14     11.39 o 
   8   4   1        0.77       27.56     26.35 o 
   1   5   1      676.36      741.82     27.51 o 
   2   5   1     3846.99     4147.57     91.62 o 
   3   5   1       35.87       20.26      9.38 o 
   4   5   1      571.51      647.70     26.67 o 
   5   5   1       46.68       35.65      8.43 o 
   6   5   1        0.37        2.84      6.96 o 
   7   5   1       10.13        9.03     13.87 o 
   8   5   1        0.29      -35.70     35.70 o 
   1   6   1      726.67      735.06     30.67 o 
   2   6   1     6944.01     7634.16    103.19 o 
   3   6   1      143.60      121.22     17.11 o 
   4   6   1      297.06      299.23     29.43 o 
   5   6   1       11.34       -1.08      7.80 o 
   6   6   1        9.57        7.73     12.03 o 
   7   6   1        8.81       -0.47     24.09 o 
   8   6   1        0.04       17.34     37.64 o 
   1   7   1       44.85       26.06      8.65 o 
   2   7   1      624.70      697.32     38.30 o 
   3   7   1        0.44       -9.20     10.87 o 
   4   7   1      417.15      414.08     36.69 o 
   5   7   1        6.00       -0.13     16.21 o 
   6   7   1       13.38        4.91     18.70 o 
   7   7   1        0.74       -6.08     25.79 o 
   8   7   1        0.08       11.91     30.58 o 
   1   8   1      302.17      312.50     24.89 o 
   2   8   1       24.75       31.57     10.85 o 
   3   8   1       40.14       19.88     13.73 o 
   4   8   1      161.18      171.34     31.28 o 
   5   8   1        0.92       -0.50     14.14 o 
   6   8   1        0.14      -22.54     26.37 o 
   7   8   1        8.49       -0.82     19.38 o 
   1   9   1      263.28      303.86     29.39 o 
   2   9   1        6.23        3.42      8.30 o 
   3   9   1      809.37      859.17     84.19 o 
   4   9   1       70.91       56.68     43.81 o 
   5   9   1       43.28        1.87     39.24 o 
   6   9   1       20.58       -3.28     14.96 o 
   7   9   1        5.46      -11.16     26.93 o 
   1  10   1        2.65        0.07      9.30 o 
   2  10   1       61.62       90.86     47.86 o 
   3  10   1       66.27       30.19     21.40 o 
   4  10   1       17.93       11.41     33.36 o 
   5  10   1        7.22       14.37     38.19 o 
   6  10   1        0.11       49.14     40.47 o 
   7  10   1       11.11        9.51     22.02 o 
   1  11   1       13.26       10.03     12.99 o 
   2  11   1      285.13      258.18     34.80 o 
   3  11   1        8.49       24.37     24.35 o 
   4  11   1        6.07      -38.70     62.93 o 
   5  11   1        2.29      -46.89     46.89 o 
   6  11   1       21.24       12.75     56.99 o 
   1  12   1        2.88       -0.71     13.47 o 
   2  12   1        4.17       -5.44     19.61 o 
   3  12   1        2.28       -3.05     16.69 o 
   4  12   1      148.10       13.86     51.43 o 
   5  12   1       14.58       20.38    115.24 o 
   6  12   1        1.24       25.17     33.71 o 
   1  13   1       10.87        6.74     26.51 o 
   2  13   1        5.84      -29.02     29.02 o 
   3  13   1       27.60       20.26     21.21 o 
   4  13   1       11.84      -41.73     41.73 o 
   5  13   1        8.02      -15.81     31.11 o 
   1  14   1       52.18       42.30     15.30 o 
   2  14   1       21.08       35.72     19.97 o 
   3  14   1        8.67      -18.24     35.24 o 
   4  14   1       14.31       -5.30     36.06 o 
   1  15   1       22.72       32.99     43.63 o 
   2  15   1       19.99       90.56     30.41 o 
   3  15   1        0.30        1.53     17.21 o 
   4  15   1        2.54       14.71     40.85 o 
   1  16   1       13.14       49.96     23.16 o 
   2  16   1        3.14       -1.17     25.87 o 
   1   0   2     3281.75     3582.20    138.06 o 
   2   0   2     7350.87     7039.57     99.14 o 
   3   0   2      732.16      820.11     48.89 o 
   4   0   2    10442.15    10880.73    181.11 o 
   5   0   2      163.00      157.44     30.00 o 
   6   0   2     3385.21     3198.74    156.70 o 
   7   0   2       73.95       29.25     31.95 o 
   8   0   2      314.59      321.15     59.15 o 
   1   1   2    27144.74    27137.64    254.96 o 
   2   1   2        2.00        3.65      5.05 o 
   3   1   2    11471.08    10952.62    186.22 o 
   4   1   2     1222.25     1331.81     48.95 o 
   5   1   2     4518.77     4813.64     95.36 o 
   6   1   2        4.97        9.90      8.02 o 
   7   1   2      937.88      949.51     71.58 o 
   8   1   2       12.26       -6.97     14.86 o 
   0   2   2    25193.24    25598.56    571.90 o 
   1   2   2     1440.30     1307.04     37.33 o 
   2   2   2    17512.36    16933.32    102.32 o 
   3   2   2      652.45      677.09     23.00 o 
   4   2   2     8088.43     8048.94    104.79 o 
   5   2   2        5.80        0.89      9.34 o 
   6   2   2     1830.00     1870.65     62.74 o 
   7   2   2        0.02        0.98     13.72 o 
   8   2   2      330.63      300.89     37.62 o 
   0   3   2     4818.60     5062.39    188.54 o 
   1   3   2     7141.38     6617.75     82.93 o 
   2   3   2       64.01       76.40      8.34 o 
   3   3   2    15324.51    15130.15    122.48 o 
   4   3   2      333.22      335.33     18.70 o 
   5   3   2     5139.51     4971.13     88.79 o 
   6   3   2       45.77       23.75     10.23 o 
   7   3   2      789.41      800.34     57.54 o 
   8   3   2       14.59      -16.10     21.82 o 
   0   4   2     6584.84     6432.36    161.13 o 
   1   4   2     5348.40     5485.74     79.41 o 
   2   4   2    17825.20    17695.38    127.90 o 
   3   4   2      504.98      624.74     28.59 o 
   4   4   2     7697.85     7731.50     87.66 o 
   5   4   2      454.87      522.38     23.43 o 
   6   4   2     1356.96     1378.55     49.27 o 
   7   4   2       10.27       15.70     11.37 o 
   8   4   2      313.75      331.78     62.53 o 
   0   5   2     6142.84     5931.73    142.19 o 
   1   5   2    17084.96    16477.05    152.90 o 
   2   5   2     1481.55     1388.73     36.90 o 
   3   5   2     8606.44     8477.25    178.05 o 
   4   5   2      116.99      112.25     11.76 o 
   5   5   2     2581.83     2692.01     54.92 o 
   6   5   2        3.23       -0.81      5.84 o 
   7   5   2      616.29      718.13     58.22 o 
   8   5   2        0.45       -1.53     26.69 o 
   0   6   2    12640.25    12007.86    262.62 o 
   1   6   2       19.95       10.98      7.39 o 
   2   6   2     9749.24     9344.44    108.25 o 
   3   6   2       74.47       76.50     15.53 o 
   4   6   2     3957.39     3865.47    104.05 o 
   5   6   2        8.81       -4.88      6.37 o 
   6   6   2     1372.59     1261.33     67.96 o 
   7   6   2        9.53       -4.59     24.90 o 
   8   6   2      235.06      256.96     63.79 o 
   0   7   2     1182.96      965.73    104.95 o 
   1   7   2     9293.17     9160.21    125.54 o 
   2   7   2      676.00      685.50     39.87 o 
   3   7   2     5084.44     4927.16    104.31 o 
   4   7   2       99.44       82.19     16.48 o 
   5   7   2     2114.29     1983.04     73.94 o 
   6   7   2      293.58      307.68     53.70 o 
   7   7   2      536.04      567.58     76.40 o 
   8   7   2        1.91       21.20     23.63 o 
   0   8   2    10195.11     9875.14    257.30 o 
   1   8   2     1772.50     1835.41     60.41 o 
   2   8   2     6011.63     5638.75     87.64 o 
   3   8   2        6.61       13.42      9.02 o 
   4   8   2     2441.60     2504.12    118.46 o 
   5   8   2        0.77        9.12     13.74 o 
   6   8   2      917.79      957.02     93.75 o 
   7   8   2       10.35       13.44     20.68 o 
   0   9   2      901.66      887.28     81.75 o 
   1   9   2     6408.95     6299.52    134.09 o 
   2   9   2       49.38       55.03     17.65 o 
   3   9   2     3320.39     3511.07    185.03 o 
   4   9   2        6.71       -1.81     19.26 o 
   5   9   2     1010.21      967.98    133.78 o 
   6   9   2        4.03       -4.14     21.08 o 
   7   9   2      275.12      139.93     40.52 o 
   0  10   2     3221.43     2936.31    183.97 o 
   1  10   2       31.47       27.46     15.93 o 
   2  10   2     3519.18     3475.88    101.83 o 
   3  10   2      247.40      193.04     30.19 o 
   4  10   2     1750.68     1823.05    178.58 o 
   5  10   2      133.56       91.59     50.28 o 
   6  10   2      460.96      401.69     97.61 o 
   7  10   2       31.92       56.87     27.13 o 
   0  11   2      176.02       99.96     31.56 o 
   1  11   2     2750.38     2756.77     97.79 o 
   2  11   2       68.04       32.32     10.67 o 
   3  11   2     2161.78     2275.08    139.68 o 
   4  11   2        1.25       38.31     34.80 o 
   5  11   2      684.50      717.86    122.19 o 
   6  11   2        1.98       25.94    113.35 o 
   0  12   2     2732.03     2812.94    229.93 o 
   1  12   2      338.03      362.65     35.17 o 
   2  12   2     2145.93     2087.32     85.15 o 
   3  12   2       13.99        4.37     32.17 o 
   4  12   2      678.12      732.91    119.35 o 
   5  12   2        0.59      -14.11     45.63 o 
   6  12   2      186.50       71.54     49.67 o 
   0  13   2       51.49       42.97     25.23 o 
   1  13   2     1549.84     1548.76     74.57 o 
   2  13   2        7.85       18.72     34.94 o 
   3  13   2      768.35      727.29     77.65 o 
   4  13   2        6.46       18.02     42.54 o 
   5  13   2      345.29      316.41     87.47 o 
   0  14   2     1168.25     1142.74     97.79 o 
   1  14   2        0.43       15.34     11.64 o 
   2  14   2      779.71      793.99     98.80 o 
   3  14   2       27.57       10.23     21.72 o 
   4  14   2      397.76      316.74     84.97 o 
   0  15   2      130.19      183.77     58.42 o 
   1  15   2      885.64      907.58    100.43 o 
   2  15   2        6.37      -19.77     19.77 o 
   3  15   2      345.99      413.58     61.94 o 
   0  16   2      560.96      707.91    169.30 o 
   1  16   2        8.52      -24.48     24.48 o 
   2  16   2      336.83      341.19     57.68 o 
   1   1   3      807.16      941.63     30.58 o 
   2   1   3     3458.82     3505.70     45.84 o 
   3   1   3       23.11       20.19      5.96 o 
   4   1   3     1051.36     1007.26     45.92 o 
   5   1   3      108.51      151.78     20.59 o 
   6   1   3        4.12        0.95      7.96 o 
   7   1   3        1.35        5.20     13.45 o 
   8   1   3       12.67        0.96     15.92 o 
   1   2   3    13929.04    14053.34    216.40 o 
   2   2   3       77.64      110.98      9.97 o 
   3   2   3     2136.87     2136.44     38.84 o 
   4   2   3       16.66       11.45     11.83 o 
   5   2   3        0.76        1.07      3.82 o 
   6   2   3        3.10        0.35      8.81 o 
   7   2   3        5.19        3.81     12.20 o 
   8   2   3        0.26        0.45     13.99 o 
   1   3   3      302.02      360.91     23.73 o 
   2   3   3     1802.50     1935.69     39.29 o 
   3   3   3      917.45     1079.39     33.21 o 
   4   3   3      162.09      159.54     12.80 o 
   5   3   3       54.32       48.91     11.51 o 
   6   3   3        0.92        5.19      9.18 o 
   7   3   3       17.47       19.90     15.13 o 
   8   3   3        0.03       -0.41     16.44 o 
   1   4   3      416.51      426.61     27.74 o 
   2   4   3      157.96      154.06     12.29 o 
   3   4   3      897.66      753.05     36.73 o 
   4   4   3       52.10       67.18      9.58 o 
   5   4   3       51.12       52.26      8.78 o 
   6   4   3        5.16        1.04      7.34 o 
   7   4   3        9.08      -10.78     10.78 o 
   8   4   3        1.12      -30.60     30.60 o 
   1   5   3       12.12       22.60      6.31 o 
   2   5   3      231.33      308.49     16.02 o 
   3   5   3        9.02       13.52      8.07 o 
   4   5   3       75.45       49.91     17.47 o 
   5   5   3       78.54       55.78      9.99 o 
   6   5   3       30.79       22.06     10.03 o 
   7   5   3       10.04       10.73     15.30 o 
   8   5   3        0.59       83.99     54.23 o 
   1   6   3       76.30       68.37     11.85 o 
   2   6   3      201.33      222.27     19.55 o 
   3   6   3     1140.63     1146.78     42.07 o 
   4   6   3       60.61       80.38     12.57 o 
   5   6   3      104.40       96.41     12.41 o 
   6   6   3        1.12       17.29     18.26 o 
   7   6   3        3.51       15.50     38.25 o 
   8   6   3        5.11      -50.44     50.44 o 
   1   7   3       37.98       36.93     10.20 o 
   2   7   3      295.42      297.60     18.53 o 
   3   7   3       39.49       34.73     10.92 o 
   4   7   3        7.58       -8.47     13.49 o 
   5   7   3        0.77       -2.16     13.01 o 
   6   7   3        0.06       29.27     24.11 o 
   7   7   3        0.01       17.42     22.80 o 
   8   7   3        0.55        7.20     20.98 o 
   1   8   3        1.19       16.41      9.53 o 
   2   8   3       23.83       31.97     15.12 o 
   3   8   3        1.47        3.18      8.83 o 
   4   8   3      158.30      136.14     23.61 o 
   5   8   3        1.50      -14.13     14.13 o 
   6   8   3        0.45        2.85     22.11 o 
   7   8   3        6.08       37.59     26.68 o 
   1   9   3       54.92       39.86     16.30 o 
   2   9   3      550.95      547.43     42.16 o 
   3   9   3       11.71        5.63     12.03 o 
   4   9   3      116.86       99.69     27.62 o 
   5   9   3       36.61      -41.24     67.18 o 
   6   9   3        2.67       11.04     21.06 o 
   7   9   3        0.01      -18.23     22.80 o 
   1  10   3      368.80      385.37     35.26 o 
   2  10   3       26.13       27.79     22.35 o 
   3  10   3      269.61      250.61     49.77 o 
   4  10   3        3.64      -14.96     34.71 o 
   5  10   3        8.90       42.16     36.04 o 
   6  10   3        3.19       -7.52     32.66 o 
   7  10   3        0.50       -9.25     26.02 o 
   1  11   3        2.71        9.00     13.05 o 
   2  11   3      113.30      123.41     20.64 o 
   3  11   3       27.06       -5.12     25.26 o 
   4  11   3        7.30       10.65     23.77 o 
   5  11   3        0.21        8.83     30.18 o 
   6  11   3        5.87       44.86     38.10 o 
   1  12   3        3.16       -8.49     10.42 o 
   2  12   3       21.00        1.20     13.21 o 
   3  12   3       30.93       11.63     24.24 o 
   4  12   3       41.74      -14.65     44.41 o 
   5  12   3       44.21        2.88     24.29 o 
   6  12   3        2.80      -21.27     31.71 o 
   1  13   3        2.88       13.98     16.12 o 
   2  13   3       87.02       60.58     20.14 o 
   3  13   3        1.18       31.94     24.66 o 
   4  13   3      148.84      182.07     61.01 o 
   5  13   3        4.18      -54.25     75.70 o 
   1  14   3       17.08        5.81     16.62 o 
   2  14   3       25.14       16.93     20.08 o 
   3  14   3        0.17       -6.55     18.19 o 
   4  14   3       13.67       18.61     35.52 o 
   1  15   3       14.64       35.73     23.81 o 
   2  15   3        0.02       12.82     18.09 o 
   3  15   3        1.33       23.54     18.50 o 
   1  16   3       11.86        6.79     16.39 o 
   2  16   3        0.28      -18.80     18.88 o 
   0   0   4     2094.19     2281.56    111.88 o 
   1   0   4     4562.88     4685.08    103.95 o 
   2   0   4    11780.22    11736.81    106.70 o 
   3   0   4      212.31      127.10     17.99 o 
   4   0   4     8806.53     9578.78    199.48 o 
   5   0   4        0.46       22.20     19.70 o 
   6   0   4     2961.39     3203.59    134.90 o 
   7   0   4        8.08        9.46     14.11 o 
   8   0   4      566.49      565.94     79.22 o 
   0   1   4     6370.87     6340.72    104.68 o 
   1   1   4    46078.50    44715.33    608.10 o 
   2   1   4       21.52       23.37      4.92 o 
   3   1   4    12423.21    12389.66    124.85 o 
   4   1   4      586.16      590.76     45.45 o 
   5   1   4     4329.24     4415.07    106.34 o 
   6   1   4        0.16       20.71     12.30 o 
   7   1   4      758.86      784.92     50.82 o 
   8   1   4       16.81       26.61     17.13 o 
   0   2   4    47267.46    46345.85    443.38 o 
   1   2   4       55.84       35.71      8.74 o 
   2   2   4    31294.93    30370.52    161.77 o 
   3   2   4      613.33      638.73     21.83 o 
   4   2   4     7430.53     7070.47    122.71 o 
   5   2   4      280.72      267.06     25.69 o 
   6   2   4     1244.99     1183.09     62.72 o 
   7   2   4       17.60       31.92     10.92 o 
   8   2   4      299.82      269.77     43.31 o 
   0   3   4     1503.76     1585.17     52.31 o 
   1   3   4     3623.74     3469.91     65.58 o 
   2   3   4     1214.84     1164.78     37.29 o 
   3   3   4    15517.00    15170.40    148.12 o 
   4   3   4      114.03      108.51     10.92 o 
   5   3   4     3970.59     3906.10     77.17 o 
   6   3   4        0.09       -2.53      8.24 o 
   7   3   4     1048.34     1144.00     65.94 o 
   8   3   4       10.27       13.77     18.94 o 
   0   4   4    17430.71    17866.63    197.04 o 
   1   4   4     2341.00     2242.49     65.57 o 
   2   4   4    13654.51    13685.82    125.43 o 
   3   4   4      226.75      256.23     18.16 o 
   4   4   4     7806.68     7890.33    131.45 o 
   5   4   4        3.10        9.18      8.35 o 
   6   4   4     1716.40     1855.02     57.58 o 
   7   4   4        1.23       -8.89      9.88 o 
   8   4   4      223.54      194.13     47.70 o 
   0   5   4     1706.02     1857.12     81.36 o 
   1   5   4    24926.50    24801.06    374.63 o 
   2   5   4      537.34      539.64     23.78 o 
   3   5   4    11336.36    11017.92    124.46 o 
   4   5   4      213.58      215.42     20.22 o 
   5   5   4     1842.32     1847.31     53.49 o 
   6   5   4      161.33      207.03     23.46 o 
   7   5   4      529.28      456.61     54.99 o 
   8   5   4        6.55      -21.58     32.50 o 
   0   6   4    13944.72    13282.29    239.03 o 
   1   6   4      392.94      363.00     21.23 o 
   2   6   4     7468.66     7283.84    114.75 o 
   3   6   4      377.91      322.57     24.77 o 
   4   6   4     3413.04     3183.41    113.17 o 
   5   6   4       23.61       38.16     10.13 o 
   6   6   4     1528.41     1535.13     63.85 o 
   7   6   4       13.87        3.23     17.67 o 
   8   6   4      239.71      313.37     94.80 o 
   0   7   4     2143.07     2240.39    103.18 o 
   1   7   4     8636.86     8779.82    111.37 o 
   2   7   4     1014.98      978.28     45.37 o 
   3   7   4     3269.09     3218.32     72.47 o 
   4   7   4       95.21       97.00     20.25 o 
   5   7   4     2950.06     2959.43     71.00 o 
   6   7   4       14.36       29.42     19.12 o 
   7   7   4      504.84      635.72     89.87 o 
   0   8   4    11033.28    10889.19    250.87 o 
   1   8   4        2.97        3.67      5.52 o 
   2   8   4     7170.47     6735.37    130.57 o 
   3   8   4       88.62       77.24     12.74 o 
   4   8   4     2330.01     2201.39    125.61 o 
   5   8   4      114.94       53.92     22.39 o 
   6   8   4      819.63      886.50     74.55 o 
   7   8   4       40.21       34.99     20.06 o 
   0   9   4       16.05        5.49     19.51 o 
   1   9   4     7980.24     7851.03    142.87 o 
   2   9   4      118.20      114.93     17.84 o 
   3   9   4     2246.28     2299.64    105.36 o 
   4   9   4       89.62       87.78     28.31 o 
   5   9   4     1190.99      995.46    102.08 o 
   6   9   4       44.42       66.99     21.14 o 
   7   9   4      252.91      153.05     40.55 o 
   0  10   4     2833.73     2692.53    153.79 o 
   1  10   4      618.58      604.21     38.33 o 
   2  10   4     2542.28     2544.39     89.55 o 
   3  10   4        4.87       -1.47      9.81 o 
   4  10   4     1719.93     1692.57    131.58 o 
   5  10   4       10.18       60.47     41.68 o 
   6  10   4      485.36      526.79    109.18 o 
   7  10   4        3.92       -5.19     21.07 o 
   0  11   4       64.69       67.59     25.04 o 
   1  11   4     2413.56     2364.88     78.48 o 
   2  11   4       18.54       29.04     16.82 o 
   3  11   4     2039.72     1947.27    138.12 o 
   4  11   4       60.27      116.31     49.83 o 
   5  11   4      636.93      828.13    132.12 o 
   6  11   4       17.86       24.82     47.75 o 
   0  12   4     4118.63     4143.90    175.11 o 
   1  12   4       12.29        9.46      7.94 o 
   2  12   4     1967.08     1886.98     83.71 o 
   3  12   4       18.04       44.12     28.21 o 
   4  12   4      684.27      690.00    117.78 o 
   5  12   4       61.15       30.97     33.58 o 
   6  12   4      184.74      145.13     93.25 o 
   0  13   4      149.08      129.21     34.38 o 
   1  13   4     1327.90     1379.06     61.31 o 
   2  13   4       11.16       -1.99     22.22 o 
   3  13   4      765.56      680.97    121.39 o 
   4  13   4       32.53       65.90     45.59 o 
   5  13   4      252.34      151.43    104.36 o 
   0  14   4      922.68      924.43     89.12 o 
   1  14   4       33.69       24.68     13.14 o 
   2  14   4      619.18      523.30     65.63 o 
   3  14   4       15.66       -9.49     21.10 o 
   4  14   4      353.55      261.04     76.23 o 
   0  15   4       21.06        3.91     19.63 o 
   1  15   4     1002.74     1028.47     91.08 o 
   2  15   4        0.43        9.30     18.16 o 
   3  15   4      380.13      349.62     66.68 o 
   0  16   4      471.48      726.33    177.83 o 
   1  16   4        0.42      -16.45     16.45 o 
   2  16   4      404.42      456.03     64.50 o 
   1   1   5     2302.28     2391.54     48.85 o 
   2   1   5      524.40      585.56     18.65 o 
   3   1   5     1661.98     1614.61     36.63 o 
   4   1   5        5.37        9.54      7.91 o 
   5   1   5        0.07       14.61     10.31 o 
   6   1   5       87.38       85.06     16.93 o 
   7   1   5        1.15       11.36      9.30 o 
   8   1   5        0.05        1.66     17.90 o 
   1   2   5     5335.49     5466.90    122.91 o 
   2   2   5      303.68      257.57     16.58 o 
   3   2   5       89.60       94.58      9.01 o 
   4   2   5       21.46       21.41      6.44 o 
   5   2   5       23.15       24.85      9.91 o 
   6   2   5        2.61        3.90     11.62 o 
   7   2   5      104.60       94.41     23.26 o 
   8   2   5        1.57        0.17     15.83 o 
   1   3   5      507.35      492.09     28.55 o 
   2   3   5      206.88      238.71     18.57 o 
   3   3   5      720.18      721.84     29.31 o 
   4   3   5        9.51       10.35      4.92 o 
   5   3   5      298.91      317.07     23.74 o 
   6   3   5        0.06       -9.54     12.60 o 
   7   3   5       46.57       24.03     13.13 o 
   8   3   5        3.51       43.88     22.90 o 
   1   4   5      533.13      626.35     33.44 o 
   2   4   5     1297.28     1321.39     40.81 o 
   3   4   5        4.90       -0.96      6.42 o 
   4   4   5      198.09      204.05     18.49 o 
   5   4   5       21.57       17.93     10.58 o 
   6   4   5        6.79        4.62     10.87 o 
   7   4   5        1.60        4.79     11.20 o 
   8   4   5        0.90      -25.59     39.09 o 
   1   5   5        0.46        1.67      8.61 o 
   2   5   5      152.81      155.60     13.88 o 
   3   5   5      270.65      284.75     21.92 o 
   4   5   5       14.94        9.40      8.84 o 
   5   5   5        1.46       -8.68      8.68 o 
   6   5   5       58.60       80.98     25.70 o 
   7   5   5        3.22        6.21     27.75 o 
   8   5   5        2.70      -26.52     26.52 o 
   1   6   5      173.93      182.06     18.39 o 
   2   6   5     1188.84     1132.38     50.10 o 
   3   6   5       94.17       96.69     12.05 o 
   4   6   5      977.65     1008.45     64.95 o 
   5   6   5       58.36       45.19     10.58 o 
   6   6   5        2.51        3.62      9.44 o 
   7   6   5        0.10      -12.17     27.97 o 
   8   6   5       17.22       38.23     49.56 o 
   1   7   5        7.70       18.01      9.32 o 
   2   7   5      221.48      226.84     19.42 o 
   3   7   5       38.91       31.53     12.34 o 
   4   7   5       13.06       14.32      8.72 o 
   5   7   5       30.64       39.65     10.13 o 
   6   7   5       17.67        1.36     18.23 o 
   7   7   5        4.98       -7.43     23.39 o 
   1   8   5      153.27      132.95     14.44 o 
   2   8   5      697.48      736.53     42.61 o 
   3   8   5       45.45       37.11     11.09 o 
   4   8   5       27.55        8.36      8.60 o 
   5   8   5        1.50       32.65     26.66 o 
   6   8   5        0.81       -7.69     18.61 o 
   7   8   5        3.76       -6.82     25.54 o 
   1   9   5       39.81       64.20     14.06 o 
   2   9   5       31.21       23.03     13.50 o 
   3   9   5      649.82      629.62     44.34 o 
   4   9   5       21.05       20.24     13.92 o 
   5   9   5       36.54       36.63     25.52 o 
   6   9   5        0.83        2.61     15.44 o 
   7   9   5        4.58        1.40     35.09 o 
   1  10   5       68.80       58.13     15.70 o 
   2  10   5       66.96      113.50     20.44 o 
   3  10   5        0.08      -16.47     16.47 o 
   4  10   5        1.17       20.08     21.32 o 
   5  10   5       18.51       63.98     32.71 o 
   6  10   5        5.53       42.94     49.99 o 
   1  11   5       97.88      114.55     26.46 o 
   2  11   5        0.03      -11.32     11.45 o 
   3  11   5       37.56       64.87     24.61 o 
   4  11   5       70.79       58.15     27.26 o 
   5  11   5       10.78       33.36     32.69 o 
   6  11   5        1.07      -53.48     53.48 o 
   1  12   5       11.81       30.26     11.70 o 
   2  12   5       94.51      113.31     22.28 o 
   3  12   5        5.78       35.02     22.64 o 
   4  12   5        4.54      -14.23     42.62 o 
   5  12   5       17.32      -11.00     37.50 o 
   6  12   5        0.13       21.19     98.62 o 
   1  13   5       46.11       79.32     22.53 o 
   2  13   5        7.39       -0.41     15.73 o 
   3  13   5       28.26       29.06     21.92 o 
   4  13   5       35.11       44.88     36.28 o 
   5  13   5        0.17       15.57     28.00 o 
   1  14   5       12.00       16.09     12.71 o 
   2  14   5        0.89       21.81     18.50 o 
   3  14   5       29.69       20.46     23.38 o 
   4  14   5        7.16       54.84     40.09 o 
   1  15   5        3.17       25.46     19.34 o 
   2  15   5        2.58       23.72     23.31 o 
   3  15   5        2.41       15.28     22.77 o 
   1  16   5        0.12       12.41     18.47 o 
   2  16   5        2.69       27.18     38.40 o 
   0   0   6    26628.70    25274.07    273.96 o 
   1   0   6    12131.83    11833.91    143.98 o 
   2   0   6    39008.39    39152.27    648.93 o 
   3   0   6      261.52      220.01     17.71 o 
   4   0   6     3236.37     3575.75    120.73 o 
   5   0   6       48.42       91.48     26.80 o 
   6   0   6      347.83      294.15     46.49 o 
   7   0   6       24.61       11.59     18.99 o 
   8   0   6      377.34      278.23     56.59 o 
   0   1   6     1533.20     1629.77     55.46 o 
   1   1   6    13661.81    13713.19    135.51 o 
   2   1   6     3013.40     3014.32     45.32 o 
   3   1   6    11021.60    11241.39     94.54 o 
   4   1   6      464.08      479.12     27.95 o 
   5   1   6     3863.99     3934.21    109.54 o 
   6   1   6        8.61       10.39     12.79 o 
   7   1   6      749.95      749.26     52.42 o 
   8   1   6       25.11        8.20     22.85 o 
   0   2   6      806.08      691.43     36.00 o 
   1   2   6      717.99      748.72     37.26 o 
   2   2   6    16353.03    16489.48    178.04 o 
   3   2   6      656.17      709.19     24.73 o 
   4   2   6     8763.79     8844.52    105.67 o 
   5   2   6      130.79      184.86     22.98 o 
   6   2   6     1498.28     1481.58     71.01 o 
   7   2   6       64.03      104.24     19.85 o 
   8   2   6      314.23      342.54     49.21 o 
   0   3   6     7313.46     7331.97    179.74 o 
   1   3   6    22759.49    22046.00    385.15 o 
   2   3   6     1770.01     1811.78     52.38 o 
   3   3   6    14979.95    15146.26    167.31 o 
   4   3   6      292.49      312.87     17.44 o 
   5   3   6      939.42     1034.02     41.48 o 
   6   3   6       28.92       26.71     10.57 o 
   7   3   6      363.27      368.58     34.57 o 
   8   3   6       11.31       36.96     27.91 o 
   0   4   6    21401.62    21845.46    316.95 o 
   1   4   6     2608.97     2496.83     59.89 o 
   2   4   6    10580.65    10283.29    114.26 o 
   3   4   6     2528.34     2613.53     67.74 o 
   4   4   6     4618.65     4675.49    114.56 o 
   5   4   6        7.82        7.90      9.34 o 
   6   4   6     1245.65     1335.36     65.21 o 
   7   4   6        1.57       12.23     13.37 o 
   8   4   6      193.37       98.17     34.55 o 
   0   5   6      794.11      830.34     43.94 o 
   1   5   6     5277.16     5534.57    166.57 o 
   2   5   6       77.74       80.08      9.41 o 
   3   5   6     9045.16     9148.17    130.72 o 
   4   5   6      113.47      121.00     16.04 o 
   5   5   6     2594.23     2560.42     70.39 o 
   6   5   6      163.52      248.88     42.00 o 
   7   5   6      524.54      635.86     90.77 o 
   8   5   6       19.85      -26.89     26.89 o 
   0   6   6    21662.60    22149.29    239.36 o 
   1   6   6     1031.92     1068.06     50.82 o 
   2   6   6     6104.83     6167.39    120.21 o 
   3   6   6      376.78      390.46     26.34 o 
   4   6   6     2922.80     3088.86    116.33 o 
   5   6   6      179.59      248.24     22.80 o 
   6   6   6     1101.61     1260.71     70.46 o 
   7   6   6       20.14       24.34     21.37 o 
   8   6   6      138.44       47.17     52.71 o 
   0   7   6     2865.35     2789.04     89.02 o 
   1   7   6    15211.85    14871.57    189.61 o 
   2   7   6     1833.24     1790.90     61.13 o 
   3   7   6     1940.32     1989.23     53.01 o 
   4   7   6      123.45      116.17     18.26 o 
   5   7   6     1641.01     1490.90     71.00 o 
   6   7   6       11.06       11.26     13.94 o 
   7   7   6      349.74      339.08     58.01 o 
   0   8   6     7559.62     7135.91    181.05 o 
   1   8   6      378.37      383.02     28.59 o 
   2   8   6     3427.75     3522.58     94.62 o 
   3   8   6        5.68       10.54      7.90 o 
   4   8   6     2058.93     1971.05     76.65 o 
   5   8   6      199.20      277.13     72.68 o 
   6   8   6      788.65      781.54     71.64 o 
   7   8   6       29.60       70.21     49.61 o 
   0   9   6       27.18       41.90     14.38 o 
   1   9   6     4410.34     4473.56    141.85 o 
   2   9   6      168.08      159.53     25.61 o 
   3   9   6     1568.47     1607.93     79.58 o 
   4   9   6      219.24      253.41     45.74 o 
   5   9   6     1805.73     1978.95    170.87 o 
   6   9   6       64.39       49.97     42.63 o 
   7   9   6      274.72      352.46     62.97 o 
   0  10   6     5654.23     5753.68    161.16 o 
   1  10   6      875.86      876.28     52.53 o 
   2  10   6     3257.66     3301.68    131.20 o 
   3  10   6      212.10      230.33     29.27 o 
   4  10   6     1198.81     1237.15    136.97 o 
   5  10   6       55.69       11.35     22.34 o 
   6  10   6      307.39      386.42     62.99 o 
   0  11   6      174.42      183.09     35.21 o 
   1  11   6     2807.65     2981.85     99.93 o 
   2  11   6       45.35       -2.19     28.52 o 
   3  11   6     1208.57     1448.04    116.44 o 
   4  11   6       80.57      107.17     39.36 o 
   5  11   6      478.12      410.69     73.76 o 
   6  11   6       25.68      122.78     59.18 o 
   0  12   6     1129.68     1181.98     77.96 o 
   1  12   6        3.19        2.89     14.74 o 
   2  12   6      968.11      941.21     59.12 o 
   3  12   6      124.80      177.13     38.20 o 
   4  12   6      926.80      799.57    140.52 o 
   5  12   6       46.13       11.91     61.26 o 
   0  13   6      200.84      109.00     43.21 o 
   1  13   6     1346.78     1353.77     91.48 o 
   2  13   6       87.59      115.25     31.18 o 
   3  13   6      894.81      927.81    103.49 o 
   4  13   6       47.85       75.11     41.72 o 
   5  13   6      250.39      240.90     82.45 o 
   0  14   6     1376.41     1462.15    114.22 o 
   1  14   6       40.57       79.24     24.15 o 
   2  14   6      663.41      803.72     82.08 o 
   3  14   6       48.52       44.23     25.80 o 
   4  14   6      226.75      156.90     96.44 o 
   0  15   6        2.16        5.20     12.70 o 
   1  15   6      318.34      392.15     52.83 o 
   2  15   6       23.59       32.22     34.16 o 
   3  15   6      379.42      468.71     77.95 o 
   0  16   6      247.35      208.70     93.59 o 
   1  16   6       12.71       -0.79     21.22 o 
   1   1   7       30.82       22.76      5.85 o 
   2   1   7     2669.13     2925.35     53.59 o 
   3   1   7      222.11      175.39     13.42 o 
   4   1   7      540.51      648.92     33.23 o 
   5   1   7        0.19       -0.98      7.35 o 
   6   1   7       34.59       39.86     15.22 o 
   7   1   7        5.48       -1.33     11.08 o 
   8   1   7        2.49       -2.77     13.21 o 
   1   2   7     4559.73     4741.39     91.00 o 
   2   2   7       29.77       26.62      7.82 o 
   3   2   7     1786.13     1722.69     40.52 o 
   4   2   7       39.79       21.39      5.23 o 
   5   2   7      615.90      562.64     40.31 o 
   6   2   7        0.08       10.70     12.46 o 
   7   2   7       70.05       64.57     21.90 o 
   8   2   7        0.51        5.36     16.41 o 
   1   3   7      489.56      426.18     25.99 o 
   2   3   7      353.09      312.23     23.07 o 
   3   3   7       40.33       38.96      8.38 o 
   4   3   7      510.23      532.23     24.55 o 
   5   3   7        4.25       -1.20      7.13 o 
   6   3   7       35.25       26.83     11.07 o 
   7   3   7        8.75        5.95     18.67 o 
   8   3   7        4.41      -17.92     20.44 o 
   1   4   7     4715.37     4853.62     83.36 o 
   2   4   7      575.84      555.04     27.51 o 
   3   4   7      118.70       93.34     14.84 o 
   4   4   7       43.82       23.23      7.32 o 
   5   4   7       34.55       45.10     12.90 o 
   6   4   7       44.68       25.29     24.26 o 
   7   4   7       39.89       -1.76     13.29 o 
   8   4   7        0.02      -24.40     24.40 o 
   1   5   7      959.67      851.32     44.20 o 
   2   5   7       79.33       67.32      9.25 o 
   3   5   7       34.97       38.02      9.27 o 
   4   5   7      278.55      235.40     22.90 o 
   5   5   7      101.49      122.58     15.64 o 
   6   5   7       11.65       12.02     13.82 o 
   7   5   7        0.78      -24.49     24.49 o 
   8   5   7       12.84       -7.53     24.37 o 
   1   6   7      396.72      354.14     30.04 o 
   2   6   7      187.33      183.47     19.19 o 
   3   6   7      943.47      913.12     43.25 o 
   4   6   7        0.94       22.37      9.04 o 
   5   6   7        0.20        4.85     10.73 o 
   6   6   7        0.94       50.22     20.45 o 
   7   6   7       15.37      -12.50     26.08 o 
   1   7   7      253.63      289.34     26.53 o 
   2   7   7      350.13      333.30     28.56 o 
   3   7   7       62.62       48.39     10.18 o 
   4   7   7       67.37       53.50     10.39 o 
   5   7   7        9.42       45.36     18.88 o 
   6   7   7       18.96       15.66     18.04 o 
   7   7   7        1.72       24.96     21.90 o 
   1   8   7        0.13       -5.52     10.83 o 
   2   8   7      186.27      167.23     25.66 o 
   3   8   7       90.87       91.67     14.24 o 
   4   8   7       16.34       11.72     10.31 o 
   5   8   7        6.83       -8.25     20.48 o 
   6   8   7        7.34       18.09     16.80 o 
   7   8   7        8.38       -6.26     18.33 o 
   1   9   7      151.31      164.20     22.34 o 
   2   9   7       65.61       44.92     28.71 o 
   3   9   7       13.80        7.59      9.75 o 
   4   9   7       69.47       39.11     29.58 o 
   5   9   7        4.51       94.30     45.85 o 
   6   9   7        0.63        1.71     27.31 o 
   7   9   7        0.20      -13.95     43.32 o 
   1  10   7       79.84       65.53     15.72 o 
   2  10   7       13.52       38.62     15.58 o 
   3  10   7       28.01       40.26      7.26 o 
   4  10   7        5.80       28.70     36.45 o 
   5  10   7        9.73        0.72     22.91 o 
   6  10   7        1.66       36.45     23.49 o 
   1  11   7        2.14       28.88     19.32 o 
   2  11   7       23.47        9.99     14.13 o 
   3  11   7        3.99       36.01     28.28 o 
   4  11   7      176.89      194.61     59.27 o 
   5  11   7        0.96      -18.45     27.72 o 
   6  11   7        9.04       43.14     26.81 o 
   1  12   7       30.87        6.58     13.32 o 
   2  12   7        2.22       18.31     18.55 o 
   3  12   7        1.69       44.47     24.80 o 
   4  12   7        0.11      -14.27     31.23 o 
   5  12   7        1.13       -1.20     20.26 o 
   1  13   7        4.01       10.59     17.06 o 
   2  13   7      242.64      225.19     43.41 o 
   3  13   7        9.55       70.71     31.65 o 
   4  13   7        2.72      -34.83     53.42 o 
   5  13   7        0.13      -23.76     26.46 o 
   1  14   7       13.91       29.57     27.60 o 
   2  14   7        8.76       17.77     18.55 o 
   3  14   7       13.31      -39.27     39.27 o 
   4  14   7        3.11      -35.79     35.79 o 
   1  15   7        0.01      -16.98     35.37 o 
   2  15   7        8.52        1.10     25.30 o 
   3  15   7        0.00      -11.93     23.11 o 
   1  16   7       11.40       -1.88     18.15 o 
   0   0   8    23689.06    23634.78    333.96 o 
   1   0   8       59.50       67.69     13.91 o 
   2   0   8    29264.28    30794.45    273.43 o 
   3   0   8      276.22      245.57     24.56 o 
   4   0   8     5945.65     5620.25    108.24 o 
   5   0   8     1274.68     1275.39     82.62 o 
   6   0   8      841.09      888.10     82.74 o 
   7   0   8      190.15      235.14     44.36 o 
   8   0   8      149.22      128.47     60.55 o 
   0   1   8     4849.22     4439.17    103.76 o 
   1   1   8    20443.18    20538.00    169.92 o 
   2   1   8      292.34      304.04     18.65 o 
   3   1   8     7814.22     8185.47     81.44 o 
   4   1   8      201.29      192.94     14.03 o 
   5   1   8     1399.43     1339.66     57.41 o 
   6   1   8      616.03      598.30     48.05 o 
   7   1   8      836.63      903.09     61.20 o 
   8   1   8       21.05        2.17     22.66 o 
   0   2   8     9902.81     8929.68    208.15 o 
   1   2   8     4856.80     4692.96     82.06 o 
   2   2   8    15396.24    15150.35    187.45 o 
   3   2   8      328.17      362.92     19.63 o 
   4   2   8     3379.91     3460.02     55.06 o 
   5   2   8      137.74      122.76     20.21 o 
   6   2   8     1031.72     1178.00     56.10 o 
   7   2   8       72.07       52.66     16.95 o 
   8   2   8      307.57      307.69     50.32 o 
   0   3   8        5.79       27.84     10.84 o 
   1   3   8    20480.83    20074.07    298.41 o 
   2   3   8       60.96       36.17      8.59 o 
   3   3   8    13056.63    13368.18    150.73 o 
   4   3   8      934.25      922.40     32.98 o 
   5   3   8     2083.48     2134.27     66.41 o 
   6   3   8      414.91      411.34     34.59 o 
   7   3   8      260.27      234.19     31.31 o 
   8   3   8       23.99       41.92     26.40 o 
   0   4   8    16292.64    16478.00    273.65 o 
   1   4   8        1.61        6.83      6.54 o 
   2   4   8    12147.84    11769.01    125.08 o 
   3   4   8      620.38      685.72     33.42 o 
   4   4   8     3208.38     3065.43     86.24 o 
   5   4   8      848.47      793.10     39.38 o 
   6   4   8      808.36      795.22     74.47 o 
   7   4   8      165.67      160.90     31.04 o 
   8   4   8      243.94      202.67     57.42 o 
   0   5   8     3381.87     3256.08    105.15 o 
   1   5   8     8431.75     8715.11    129.77 o 
   2   5   8     2292.75     2254.78     54.70 o 
   3   5   8     5068.10     5003.00    109.11 o 
   4   5   8      208.17      163.24     18.09 o 
   5   5   8     1952.34     2172.69     71.23 o 
   6   5   8        0.54       -8.68     20.98 o 
   7   5   8      311.70      338.98     50.24 o 
   8   5   8       20.06       -6.28     35.56 o 
   0   6   8    19955.47    20845.19    275.01 o 
   1   6   8      694.91      647.06     36.71 o 
   2   6   8     5290.75     5651.71    101.17 o 
   3   6   8      165.74      161.99     13.50 o 
   4   6   8     2961.23     2982.78     99.58 o 
   5   6   8      234.89      206.89     27.22 o 
   6   6   8      871.05      899.34     72.36 o 
   7   6   8       63.53       84.85     37.47 o 
   0   7   8      599.77      676.13     51.39 o 
   1   7   8     9575.11     9287.08    156.89 o 
   2   7   8      226.95      246.89     25.26 o 
   3   7   8     3001.60     2864.76     72.68 o 
   4   7   8      793.33      750.41     39.37 o 
   5   7   8     1497.99     1526.48     79.30 o 
   6   7   8      179.85      215.41     45.24 o 
   7   7   8      288.05      251.12     64.20 o 
   0   8   8     8261.04     8632.77    173.77 o 
   1   8   8     1237.70     1197.84     63.65 o 
   2   8   8     2321.65     2260.55     84.80 o 
   3   8   8      568.45      547.19     34.24 o 
   4   8   8     2206.94     2185.53     68.51 o 
   5   8   8       26.31       31.04     22.27 o 
   6   8   8      561.26      690.03     67.41 o 
   7   8   8        2.27       21.99     32.44 o 
   0   9   8      775.00      795.90     55.29 o 
   1   9   8     4498.49     4735.57    142.47 o 
   2   9   8      499.01      472.78     46.46 o 
   3   9   8     1373.93     1383.90     60.27 o 
   4   9   8       72.42      111.59     42.32 o 
   5   9   8      986.30     1076.24    180.47 o 
   6   9   8       12.44        6.40     15.62 o 
   7   9   8      250.08      267.84     58.73 o 
   0  10   8     2771.79     2844.76    119.11 o 
   1  10   8       41.89       41.15     15.01 o 
   2  10   8     2618.05     2503.51    101.59 o 
   3  10   8      717.84      715.85     55.67 o 
   4  10   8     1569.43     1601.22    157.81 o 
   5  10   8       83.42       66.74     32.40 o 
   6  10   8      314.09      336.73     46.19 o 
   0  11   8      212.80      172.88     30.55 o 
   1  11   8     2048.25     2066.83     85.99 o 
   2  11   8      260.49      204.29     36.17 o 
   3  11   8     1303.56     1569.24    122.20 o 
   4  11   8      150.73      193.20     61.44 o 
   5  11   8      541.05      562.73    133.33 o 
   6  11   8        5.68       50.16     22.46 o 
   0  12   8     1067.52     1172.57     82.43 o 
   1  12   8      290.76      339.96     42.26 o 
   2  12   8     1144.47     1138.51     67.95 o 
   3  12   8      224.39      216.21     40.96 o 
   4  12   8      450.71      422.70     88.29 o 
   5  12   8        0.12      -12.70     26.78 o 
   0  13   8       30.84        5.74     18.04 o 
   1  13   8      841.84      897.14     64.03 o 
   2  13   8       95.73       70.50     32.84 o 
   3  13   8      801.85      789.38     85.18 o 
   4  13   8       51.76       39.22     26.49 o 
   0  14   8      833.08      981.50     97.06 o 
   1  14   8       90.49       55.15     19.30 o 
   2  14   8      652.08      722.13     69.51 o 
   3  14   8       20.76       32.88     21.00 o 
   4  14   8      257.63      197.03     57.56 o 
   0  15   8      104.07      122.70     45.05 o 
   1  15   8      313.04      262.80     50.95 o 
   2  15   8       95.85       92.51     24.30 o 
   3  15   8      308.14      317.91     65.05 o 
   0  16   8      202.48      216.26     94.47 o 
   1   1   9      439.81      492.54     27.40 o 
   2   1   9      382.86      281.26     14.84 o 
   3   1   9      394.17      387.66     17.67 o 
   4   1   9      382.70      301.09     16.88 o 
   5   1   9        8.48        8.15     13.95 o 
   6   1   9      107.40       94.58     20.07 o 
   7   1   9        5.90       13.53     19.03 o 
   8   1   9        7.93      -19.33     19.33 o 
   1   2   9      203.40      184.28     18.68 o 
   2   2   9      659.96      698.00     33.49 o 
   3   2   9      397.44      436.38     25.28 o 
   4   2   9       39.00       49.53      7.83 o 
   5   2   9        4.41        0.15      9.23 o 
   6   2   9        6.16        2.16     11.21 o 
   7   2   9       31.89       10.01     15.19 o 
   8   2   9        0.54       14.33     22.60 o 
   1   3   9       14.64       33.98      9.11 o 
   2   3   9      697.60      700.85     32.44 o 
   3   3   9      585.40      721.35     29.32 o 
   4   3   9        2.00       -2.77      6.21 o 
   5   3   9      438.78      499.41     34.36 o 
   6   3   9       19.27       23.73     14.85 o 
   7   3   9       27.11       15.99     14.91 o 
   8   3   9        1.01        4.48     41.82 o 
   1   4   9      183.96      160.85     16.51 o 
   2   4   9      242.16      226.44     18.28 o 
   3   4   9      336.96      347.60     25.80 o 
   4   4   9        5.39        7.63      7.54 o 
   5   4   9       88.43       75.42     11.61 o 
   6   4   9       22.86       21.20     19.31 o 
   7   4   9        6.52        1.14     18.71 o 
   8   4   9        2.95      -43.18     43.18 o 
   1   5   9      252.38      266.24     22.85 o 
   2   5   9      173.13      150.38     15.17 o 
   3   5   9        0.10       12.61      8.88 o 
   4   5   9      221.43      160.86     21.34 o 
   5   5   9       43.68       27.29      9.38 o 
   6   5   9        1.47       24.87     17.31 o 
   7   5   9       22.53       40.32     20.44 o 
   1   6   9      260.02      318.45     28.39 o 
   2   6   9       56.56       69.86     12.35 o 
   3   6   9       93.26      102.06     12.76 o 
   4   6   9     1331.82     1365.88     64.35 o 
   5   6   9       70.52       57.88     18.43 o 
   6   6   9       26.10       13.30     17.53 o 
   7   6   9        0.33      -25.14     30.33 o 
   1   7   9        5.26       34.86     12.66 o 
   2   7   9       49.09       38.58     14.34 o 
   3   7   9       44.87       42.18      9.66 o 
   4   7   9       96.72       84.87     14.78 o 
   5   7   9        2.87       -9.61     16.82 o 
   6   7   9        0.09       29.43     17.00 o 
   7   7   9       13.68       49.30     32.08 o 
   1   8   9       34.84       43.59     14.97 o 
   2   8   9      176.41      166.88     28.41 o 
   3   8   9        6.46        3.07      8.81 o 
   4   8   9       12.86        8.25     11.27 o 
   5   8   9        7.65       -5.36     19.43 o 
   6   8   9        3.47       19.21     21.73 o 
   7   8   9       16.60       10.71     24.19 o 
   1   9   9      190.85      186.32     25.95 o 
   2   9   9      224.44      222.41     43.65 o 
   3   9   9      401.49      372.74     40.61 o 
   4   9   9       26.08       26.01     42.02 o 
   5   9   9       45.86       26.28     28.47 o 
   6   9   9       12.21       52.69     19.68 o 
   1  10   9        2.91        6.59     15.59 o 
   2  10   9      216.87      291.19     40.29 o 
   3  10   9      148.91      136.64     33.33 o 
   4  10   9       11.69       91.62     38.74 o 
   5  10   9        0.14        8.70     29.68 o 
   6  10   9        1.78      -22.39     22.39 o 
   1  11   9        3.07       20.81     15.96 o 
   2  11   9       14.33       48.48     24.23 o 
   3  11   9        7.06       -5.26     21.65 o 
   4  11   9        2.83       40.93     26.09 o 
   5  11   9        0.26       37.45     36.50 o 
   6  11   9       24.57        3.87     20.41 o 
   1  12   9        0.89       27.00     16.69 o 
   2  12   9      171.44      149.73     32.73 o 
   3  12   9       30.11       79.34     25.52 o 
   4  12   9        0.21       -2.03     17.94 o 
   5  12   9       19.53       40.67     22.91 o 
   1  13   9       22.56       38.63     31.89 o 
   2  13   9       41.08       51.40     21.75 o 
   3  13   9       32.28       16.83     28.86 o 
   4  13   9       25.85       -6.60     17.77 o 
   1  14   9        2.00       12.25     16.25 o 
   2  14   9       17.74       41.10     22.79 o 
   3  14   9        0.29      -12.78     30.45 o 
   1  15   9       25.95       22.53     25.32 o 
   2  15   9        5.02        2.79     26.21 o 
   0   0  10     8585.48     9832.72    216.71 o 
   1   0  10     3055.28     3414.54    108.38 o 
   2   0  10      591.22      469.39     38.03 o 
   3   0  10      817.59      821.17     50.98 o 
   4   0  10     4435.04     4338.39    114.41 o 
   5   0  10      357.60      548.93     65.56 o 
   6   0  10     3804.28     3790.94    178.65 o 
   7   0  10      118.90      125.49     36.52 o 
   8   0  10      157.14      174.91     62.37 o 
   0   1  10     4605.26     4395.41    129.82 o 
   1   1  10    11796.60    11941.15    155.13 o 
   2   1  10     1626.81     1535.41     48.80 o 
   3   1  10     5419.90     5581.77     81.45 o 
   4   1  10      486.38      527.02     23.41 o 
   5   1  10     2169.72     2258.18     78.16 o 
   6   1  10      525.26      585.52     50.50 o 
   7   1  10      492.77      461.95     46.67 o 
   8   1  10       22.73        7.46     17.73 o 
   0   2  10    22899.01    21144.05    308.68 o 
   1   2  10     2375.17     2167.99     54.59 o 
   2   2  10     8753.73     8675.02    101.98 o 
   3   2  10     1910.63     1892.40     54.58 o 
   4   2  10     2513.56     2713.82     66.40 o 
   5   2  10      885.28      960.03     45.67 o 
   6   2  10     1012.58      973.78     64.58 o 
   7   2  10       70.50       63.80     17.85 o 
   8   2  10      132.62      158.17     48.72 o 
   0   3  10     1742.87     1667.32    100.48 o 
   1   3  10     3089.69     3024.18     80.55 o 
   2   3  10     1992.22     1968.69     56.55 o 
   3   3  10     3151.17     3066.34     61.91 o 
   4   3  10      586.60      646.77     35.54 o 
   5   3  10     3942.01     3727.20    115.62 o 
   6   3  10      167.22      239.60     39.65 o 
   7   3  10      665.29      631.16     69.69 o 
   8   3  10       22.57      -16.14     78.75 o 
   0   4  10     1387.73     1378.07    101.73 o 
   1   4  10     1945.27     1895.29     62.04 o 
   2   4  10     7488.54     7385.81    109.73 o 
   3   4  10      340.44      374.22     30.25 o 
   4   4  10     4174.53     4275.37     93.92 o 
   5   4  10      392.78      385.73     25.46 o 
   6   4  10      723.32      837.73     70.84 o 
   7   4  10      104.65      136.68     29.64 o 
   0   5  10      791.32      781.93     65.58 o 
   1   5  10    11994.83    11930.85    148.64 o 
   2   5  10     1856.14     1843.13     53.31 o 
   3   5  10     3146.75     3270.34    102.54 o 
   4   5  10     1657.28     1691.00     73.09 o 
   5   5  10     1258.01     1245.48     50.62 o 
   6   5  10      123.33      211.13     44.92 o 
   7   5  10      278.89      269.91     51.77 o 
   0   6  10     3300.98     3261.60    140.53 o 
   1   6  10     1610.02     1645.37     65.72 o 
   2   6  10     4133.53     4198.20     98.04 o 
   3   6  10      702.30      693.74     37.01 o 
   4   6  10     2426.66     2147.21     84.40 o 
   5   6  10      197.89      204.56     27.92 o 
   6   6  10      600.27      598.10     59.38 o 
   7   6  10       56.03       92.84     30.66 o 
   0   7  10     1805.55     1794.04     91.54 o 
   1   7  10     1766.97     1733.31     68.95 o 
   2   7  10      261.48      261.60     34.74 o 
   3   7  10     3452.19     3528.70    105.54 o 
   4   7  10      187.41      157.25     26.46 o 
   5   7  10     1107.64     1154.48     99.15 o 
   6   7  10       85.18      101.81     27.14 o 
   7   7  10      350.71      375.57    104.20 o 
   0   8  10     6058.75     6229.18    176.12 o 
   1   8  10      661.62      686.77     45.29 o 
   2   8  10     3083.03     3197.99    117.79 o 
   3   8  10     1053.38     1233.75     64.14 o 
   4   8  10     1387.48     1458.32    121.64 o 
   5   8  10      194.69      171.18     37.64 o 
   6   8  10      383.24      468.89     67.58 o 
   7   8  10       37.55       34.76     39.27 o 
   0   9  10      807.14      746.66     71.43 o 
   1   9  10     2765.15     2861.41     96.61 o 
   2   9  10      593.63      611.02     48.79 o 
   3   9  10     2872.56     2825.30     99.47 o 
   4   9  10      277.81      246.43     53.93 o 
   5   9  10      228.53      188.71     47.41 o 
   6   9  10       38.69       -6.84     22.53 o 
   0  10  10      784.04      837.47     67.94 o 
   1  10  10      223.61      208.50     31.02 o 
   2  10  10     1422.89     1382.05     75.67 o 
   3  10  10      323.57      261.24     44.13 o 
   4  10  10      932.19      835.06    104.93 o 
   5  10  10       35.00       46.90     26.72 o 
   6  10  10      262.66      219.73     48.84 o 
   0  11  10      165.29      183.38     33.82 o 
   1  11  10     1166.32     1269.95     75.35 o 
   2  11  10      468.55      514.85     53.91 o 
   3  11  10     1366.88     1514.96    106.35 o 
   4  11  10      136.88       49.03     38.50 o 
   5  11  10      344.33      423.99     88.45 o 
   0  12  10     1411.22     1523.51     96.61 o 
   1  12  10      250.57      220.60     33.69 o 
   2  12  10     1589.59     1699.78    112.33 o 
   3  12  10      222.24      261.99     47.17 o 
   4  12  10      327.38      291.84     61.78 o 
   5  12  10       39.58       37.61     27.22 o 
   0  13  10       82.51       33.33     25.73 o 
   1  13  10      783.38      756.82     68.55 o 
   2  13  10      173.58      147.95     32.74 o 
   3  13  10      288.09      310.64     52.57 o 
   4  13  10       41.51      -18.97     23.29 o 
   0  14  10      436.48      614.08    153.86 o 
   1  14  10      188.11      234.28     53.46 o 
   2  14  10      407.72      378.11     52.33 o 
   3  14  10       27.65       33.37     21.36 o 
   0  15  10      126.94      155.75     74.46 o 
   1  15  10      632.08      702.52     72.06 o 
   2  15  10       59.50       77.78     26.66 o 
   1   1  11      620.43      575.35     22.97 o 
   2   1  11       26.61       -0.30      9.53 o 
   3   1  11      460.93      455.17     18.97 o 
   4   1  11      396.17      390.94     27.64 o 
   5   1  11        3.76       18.55      8.03 o 
   6   1  11       61.57       77.81     19.29 o 
   7   1  11        7.51        4.71     17.49 o 
   8   1  11        1.11        8.19     21.92 o 
   1   2  11      246.78      337.26     22.47 o 
   2   2  11        6.25       -5.92      5.92 o 
   3   2  11      222.26      250.32     22.09 o 
   4   2  11      242.02      221.88     20.14 o 
   5   2  11      268.69      327.78     20.02 o 
   6   2  11        4.93       -2.04     13.80 o 
   7   2  11        3.29       11.99     15.13 o 
   8   2  11        0.12       20.43     29.46 o 
   1   3  11        6.18        2.78      8.77 o 
   2   3  11       97.49      113.63     13.33 o 
   3   3  11      628.79      596.97     37.09 o 
   4   3  11      176.23      206.12     20.31 o 
   5   3  11        0.00        2.45     10.32 o 
   6   3  11        0.04       13.49     15.64 o 
   7   3  11        9.79       15.85     16.69 o 
   1   4  11      569.27      584.50     32.00 o 
   2   4  11      358.82      355.00     22.95 o 
   3   4  11       29.10       47.98     11.39 o 
   4   4  11       85.13      115.59     18.21 o 
   5   4  11        0.08       -4.02     14.11 o 
   6   4  11        0.00        0.42     15.99 o 
   7   4  11       33.19       -4.01     19.54 o 
   1   5  11      162.36      204.08     19.95 o 
   2   5  11      243.11      251.21     19.44 o 
   3   5  11       40.50       57.44     14.39 o 
   4   5  11      409.45      448.45     35.16 o 
   5   5  11        2.06       -4.81      6.88 o 
   6   5  11        0.78       -7.56     18.13 o 
   7   5  11        1.46       32.25     17.56 o 
   1   6  11        0.08        3.03     12.25 o 
   2   6  11     1033.65      942.53     44.06 o 
   3   6  11      277.00      326.93     26.92 o 
   4   6  11       42.58       19.14     16.14 o 
   5   6  11       79.88       84.30     22.32 o 
   6   6  11        4.33       -2.51     24.44 o 
   7   6  11        0.27       13.45     25.84 o 
   1   7  11        1.34        6.83     13.39 o 
   2   7  11       84.36       82.61     18.52 o 
   3   7  11       16.01       13.86     12.70 o 
   4   7  11      131.20       73.04     18.06 o 
   5   7  11        8.50       15.33     19.39 o 
   6   7  11        2.73       -2.50     20.17 o 
   7   7  11        0.07       14.78     26.24 o 
   1   8  11       25.00       12.28     13.12 o 
   2   8  11      147.94      146.31     24.68 o 
   3   8  11       14.64      -12.13     17.13 o 
   4   8  11        4.26      -26.46     27.47 o 
   5   8  11        9.20       -2.89     18.83 o 
   6   8  11        6.49      -19.83     19.83 o 
   1   9  11      195.28      209.79     30.89 o 
   2   9  11      169.79      134.25     29.32 o 
   3   9  11       30.35       52.41     18.52 o 
   4   9  11       17.41       39.84     22.44 o 
   5   9  11       17.95       -5.25     38.61 o 
   6   9  11       13.22      -16.13     25.08 o 
   1  10  11       17.23        9.78     13.20 o 
   2  10  11        2.35       27.25     14.07 o 
   3  10  11       67.83       45.43     29.04 o 
   4  10  11        7.97        0.04     21.47 o 
   5  10  11       22.51       56.89     39.06 o 
   6  10  11        4.09        4.95     17.57 o 
   1  11  11        0.26        6.84     14.08 o 
   2  11  11       85.12       68.97     23.24 o 
   3  11  11       50.49       55.80     24.97 o 
   4  11  11       22.85       25.68     40.15 o 
   5  11  11        0.33      -17.40     44.03 o 
   1  12  11        5.40        8.34     14.87 o 
   2  12  11       13.58       53.26     18.02 o 
   3  12  11        4.72      -20.71     20.71 o 
   4  12  11        0.18       20.32     46.92 o 
   5  12  11       10.66       -4.86     24.06 o 
   1  13  11        5.07       35.18     16.84 o 
   2  13  11       55.65       47.55     20.87 o 
   3  13  11       19.99      -18.08     18.08 o 
   4  13  11       17.24       25.68     57.31 o 
   1  14  11       30.87       20.13     23.78 o 
   2  14  11        0.01      -15.40     15.40 o 
   3  14  11        1.38      -21.86     23.13 o 
   1  15  11        6.44       -1.95     20.82 o 
   0   0  12    18367.69    19755.84    579.01 o 
   1   0  12     6358.43     7126.94    179.87 o 
   2   0  12     4244.19     4674.26    147.89 o 
   3   0  12     2075.37     2399.46    119.37 o 
   4   0  12     1064.07      884.40     70.74 o 
   5   0  12       11.53        6.90      6.81 o 
   6   0  12      910.57      933.03    121.68 o 
   7   0  12       69.94       36.62     23.35 o 
   0   1  12     1829.92     1733.40     66.80 o 
   1   1  12     9617.98    10090.20    139.85 o 
   2   1  12     1970.25     2026.10     61.05 o 
   3   1  12     3717.09     3819.57     99.77 o 
   4   1  12      470.91      521.16     36.35 o 
   5   1  12     2364.57     2481.08     70.72 o 
   6   1  12      206.76      310.68     43.05 o 
   7   1  12      297.56      311.83     40.38 o 
   0   2  12     8710.33     8149.49    162.55 o 
   1   2  12      525.33      578.97     36.32 o 
   2   2  12     5826.69     6045.98    111.85 o 
   3   2  12      997.67     1013.68     39.81 o 
   4   2  12     3954.14     3928.69     84.05 o 
   5   2  12      493.84      495.65     30.08 o 
   6   2  12      994.67      999.16     85.25 o 
   7   2  12      139.56      135.23     33.88 o 
   0   3  12     3036.98     3068.74    124.92 o 
   1   3  12     8092.16     7645.23    113.37 o 
   2   3  12     3960.18     4161.89     86.96 o 
   3   3  12     2789.08     2733.15     86.85 o 
   4   3  12      512.86      537.59     35.29 o 
   5   3  12      917.55     1047.07     46.32 o 
   6   3  12       31.12       22.49     19.09 o 
   7   3  12      296.79      336.92     53.67 o 
   0   4  12     7126.66     7192.82    235.55 o 
   1   4  12     3356.83     3304.83     82.89 o 
   2   4  12     5336.85     5675.08     89.10 o 
   3   4  12      985.83      998.36     40.92 o 
   4   4  12     2250.12     2421.32     84.94 o 
   5   4  12      217.39      202.86     25.59 o 
   6   4  12      461.61      420.57     53.22 o 
   7   4  12        4.94       -1.42     36.56 o 
   0   5  12      228.40      255.18     42.21 o 
   1   5  12     4253.12     4253.77    103.15 o 
   2   5  12      360.75      300.85     23.37 o 
   3   5  12     4343.31     4197.00    120.70 o 
   4   5  12      650.15      643.93     38.86 o 
   5   5  12     1416.30     1411.31     80.57 o 
   6   5  12      226.91      253.38     47.78 o 
   7   5  12      270.90      260.29     44.77 o 
   0   6  12     3851.19     4254.10    199.17 o 
   1   6  12     1559.24     1527.51     68.46 o 
   2   6  12     3810.77     3681.68     87.84 o 
   3   6  12      745.83      727.32     44.56 o 
   4   6  12     1593.51     1605.94     57.46 o 
   5   6  12      287.00      315.63     54.75 o 
   6   6  12      369.80      461.62     65.44 o 
   7   6  12       45.34       65.57     25.27 o 
   0   7  12     5493.09     5480.00    239.49 o 
   1   7  12     4256.99     4443.84    126.95 o 
   2   7  12      860.39      954.44     52.41 o 
   3   7  12     1811.83     1846.89     80.40 o 
   4   7  12      267.63      247.27     35.90 o 
   5   7  12      459.84      515.34     53.42 o 
   6   7  12       30.27       42.16     27.60 o 
   7   7  12      181.27      214.38     59.42 o 
   0   8  12     2290.22     2576.35    172.50 o 
   1   8  12      386.21      400.78     44.25 o 
   2   8  12     2512.03     2564.46     90.07 o 
   3   8  12      266.32      232.51     27.10 o 
   4   8  12     1159.93     1255.81     96.88 o 
   5   8  12      181.63      156.43     39.14 o 
   6   8  12      362.73      328.54     58.37 o 
   0   9  12      522.85      439.66     76.39 o 
   1   9  12     1544.09     1466.57     85.97 o 
   2   9  12      205.76      228.09     29.98 o 
   3   9  12     2016.62     2055.45    103.90 o 
   4   9  12      408.96      353.49     63.11 o 
   5   9  12      470.46      505.14     70.05 o 
   6   9  12      127.96      143.00     41.81 o 
   0  10  12     1740.55     1916.04    164.04 o 
   1  10  12     1000.74      986.58     66.47 o 
   2  10  12     1569.86     1578.58     84.29 o 
   3  10  12      329.75      391.67     48.30 o 
   4  10  12      444.13      536.14     81.78 o 
   5  10  12       75.69       77.67     32.89 o 
   0  11  12      136.53      110.04     86.38 o 
   1  11  12     1034.13     1115.85     87.69 o 
   2  11  12      341.63      304.41     39.28 o 
   3  11  12      814.92      844.46     80.84 o 
   4  11  12      123.19       81.68     34.67 o 
   5  11  12      201.34      137.29     96.11 o 
   0  12  12      592.42      603.04    102.42 o 
   1  12  12       78.99       84.78     20.90 o 
   2  12  12      816.40      836.03     66.55 o 
   3  12  12      127.73       74.18     27.05 o 
   4  12  12      446.14      419.66     76.91 o 
   0  13  12      164.32      102.42     41.76 o 
   1  13  12      725.08      767.23     65.00 o 
   2  13  12      232.96      233.84     39.54 o 
   3  13  12      285.60      273.14     45.98 o 
   4  13  12       64.63      -22.05     44.29 o 
   0  14  12      517.10      614.71    112.57 o 
   1  14  12      129.90      109.52     35.14 o 
   2  14  12      313.74      305.87     43.85 o 
   0  15  12       46.25       47.83     43.35 o 
   1   1  13        1.08       -0.90      5.45 o 
   2   1  13      555.93      584.74     58.65 o 
   3   1  13       11.14       28.09     13.60 o 
   4   1  13      276.12      326.44     34.47 o 
   5   1  13       57.36       81.58     17.77 o 
   6   1  13        5.83       34.37     20.61 o 
   7   1  13        4.52      -20.78     20.78 o 
   1   2  13       30.25       31.64     12.32 o 
   2   2  13      113.52      113.15     19.00 o 
   3   2  13      187.90      175.13     17.39 o 
   4   2  13       94.23       76.58     14.04 o 
   5   2  13        7.40      -10.60     12.75 o 
   6   2  13        0.33      -21.56     21.56 o 
   7   2  13        5.30        4.14     21.53 o 
   1   3  13       20.47       -1.29      7.18 o 
   2   3  13      454.32      449.04     35.09 o 
   3   3  13       46.46       47.97     12.37 o 
   4   3  13       10.69        4.33      9.58 o 
   5   3  13       33.43       17.12     13.41 o 
   6   3  13        0.33        1.18     26.79 o 
   7   3  13        2.38       -6.80     31.70 o 
   1   4  13        1.81        6.72      8.73 o 
   2   4  13        8.01       13.48      7.83 o 
   3   4  13      468.67      382.93     30.71 o 
   4   4  13       25.81       28.96     11.55 o 
   5   4  13       56.27       37.39     22.83 o 
   6   4  13       43.05       -2.00     20.26 o 
   7   4  13        6.73       -7.83     18.19 o 
   1   5  13        8.51       26.15     10.10 o 
   2   5  13        0.83        9.42      7.93 o 
   3   5  13        6.73        1.97     10.62 o 
   4   5  13       24.75       21.55      8.35 o 
   5   5  13       23.08       23.46     21.15 o 
   6   5  13        0.71       12.86     18.77 o 
   7   5  13       10.16       62.81     31.02 o 
   1   6  13      568.29      527.35     49.90 o 
   2   6  13       89.04       69.14     14.20 o 
   3   6  13      130.89      151.80     23.61 o 
   4   6  13       14.26        7.19      8.86 o 
   5   6  13        0.22       19.61     17.71 o 
   6   6  13       19.25       16.15     20.50 o 
   7   6  13        4.41       17.76     20.05 o 
   1   7  13        0.05       32.62     19.49 o 
   2   7  13       10.64       -2.89     12.44 o 
   3   7  13        5.26       -3.04      8.27 o 
   4   7  13       33.32        6.02     30.31 o 
   5   7  13        3.69       16.86     37.73 o 
   6   7  13        5.59      -27.36     27.36 o 
   1   8  13       98.77       57.46     19.67 o 
   2   8  13        1.57        1.96     13.19 o 
   3   8  13       90.60       64.47     20.68 o 
   4   8  13       10.76       45.96     38.47 o 
   5   8  13        1.87       31.25     18.55 o 
   6   8  13       19.69       55.92     26.24 o 
   1   9  13        4.74       57.46     26.06 o 
   2   9  13       45.72       28.17     21.59 o 
   3   9  13        2.83       25.13     17.21 o 
   4   9  13       20.99       23.78     20.70 o 
   5   9  13       20.86       59.05     25.55 o 
   6   9  13        0.32       -7.94     30.69 o 
   1  10  13        4.93       -4.12     21.29 o 
   2  10  13        2.96        8.67     14.27 o 
   3  10  13       19.95       31.59     14.08 o 
   4  10  13       22.31      -15.93     26.86 o 
   5  10  13        0.84       26.00     22.24 o 
   1  11  13       10.55       35.86     20.46 o 
   2  11  13       55.83       59.20     32.81 o 
   3  11  13        1.78        6.85     15.73 o 
   4  11  13       16.00       21.63     25.52 o 
   5  11  13       12.90      -11.14     20.94 o 
   1  12  13        0.52      -17.10     17.10 o 
   2  12  13        9.67        7.95     19.71 o 
   3  12  13        0.43       17.24     10.64 o 
   4  12  13        0.01       26.20     43.95 o 
   1  13  13        0.33       26.07     17.40 o 
   2  13  13        4.55       14.40     23.89 o 
   3  13  13        2.63       32.12     26.22 o 
   1  14  13        2.07      -17.44     23.57 o 
   2  14  13        3.55      -24.88     24.88 o 
   0   0  14    14737.86    16326.79    569.57 o 
   1   0  14     1426.02     1313.25    116.11 o 
   2   0  14     5956.34     6417.32    374.88 o 
   3   0  14     1727.49     1630.64    240.24 o 
   4   0  14     1511.04     1535.35    125.05 o 
   5   0  14     1082.30     1037.70     88.13 o 
   6   0  14      281.37      227.03     64.82 o 
   7   0  14      105.34       49.28     54.54 o 
   0   1  14     4482.49     4493.45    116.59 o 
   1   1  14     5693.19     5755.37    126.58 o 
   2   1  14     2284.34     2552.12    100.16 o 
   3   1  14     1592.12     1519.73     77.88 o 
   4   1  14      501.47      512.24     48.59 o 
   5   1  14     1217.65     1203.79     63.47 o 
   6   1  14      180.54      192.66     39.82 o 
   7   1  14      204.66      118.82     50.08 o 
   0   2  14     4859.99     4870.60    124.86 o 
   1   2  14     4126.55     4148.57     86.17 o 
   2   2  14     1971.56     1927.40     74.65 o 
   3   2  14      846.63      924.81     62.61 o 
   4   2  14     1515.18     1442.53     46.01 o 
   5   2  14      147.11      174.08     22.61 o 
   6   2  14      658.14      637.31     72.14 o 
   7   2  14       61.10       39.24     25.99 o 
   0   3  14      819.27      786.30     54.34 o 
   1   3  14     7348.67     7318.64    111.55 o 
   2   3  14     1664.80     1558.16     62.64 o 
   3   3  14     3558.78     3888.53     93.28 o 
   4   3  14     1445.05     1462.70     49.94 o 
   5   3  14      494.13      507.67     39.61 o 
   6   3  14      231.33      172.29     39.23 o 
   7   3  14      115.31      107.90     41.96 o 
   0   4  14     6006.41     5949.20    266.83 o 
   1   4  14     1553.98     1485.58     61.67 o 
   2   4  14     3802.96     3817.88     93.58 o 
   3   4  14     1673.37     1668.76     63.96 o 
   4   4  14     1390.97     1359.25     65.65 o 
   5   4  14      439.32      438.63     38.24 o 
   6   4  14      236.26      194.48     38.20 o 
   7   4  14       91.05       88.45     31.51 o 
   0   5  14     2961.30     2981.54    225.42 o 
   1   5  14     1905.06     1808.03     97.79 o 
   2   5  14     1534.32     1662.48     63.48 o 
   3   5  14     1648.96     1649.07     50.33 o 
   4   5  14      259.50      302.31     32.79 o 
   5   5  14      631.80      655.67     61.16 o 
   6   5  14       47.57       33.29     15.67 o 
   7   5  14      279.87      256.83     47.49 o 
   0   6  14     2706.18     2943.93    273.44 o 
   1   6  14     1290.74     1278.41     94.84 o 
   2   6  14     3225.81     3490.27     98.92 o 
   3   6  14      731.44      759.29     47.68 o 
   4   6  14     1023.30     1124.65     60.20 o 
   5   6  14      228.03      219.61     36.80 o 
   6   6  14      240.16      207.84     48.40 o 
   0   7  14      912.70     1017.49    166.53 o 
   1   7  14     3702.86     3795.89    172.10 o 
   2   7  14      818.99      800.77     46.99 o 
   3   7  14     1569.85     1554.15     80.29 o 
   4   7  14      598.69      653.74     63.61 o 
   5   7  14      410.24      423.38     62.82 o 
   6   7  14      253.00      269.51     53.84 o 
   0   8  14      886.51      878.95    162.16 o 
   1   8  14     1135.94     1135.42     98.52 o 
   2   8  14     1602.44     1630.88     79.85 o 
   3   8  14      376.58      393.96     47.78 o 
   4   8  14      562.21      569.76     69.00 o 
   5   8  14       98.98      106.48     30.52 o 
   6   8  14      223.12      207.76     47.53 o 
   0   9  14     1092.67     1148.33    125.90 o 
   1   9  14      937.03      916.56     94.11 o 
   2   9  14      504.63      579.05     49.45 o 
   3   9  14      989.84     1162.92     71.62 o 
   4   9  14      107.10       89.98     56.02 o 
   5   9  14      371.87      384.52     64.07 o 
   0  10  14     1356.75     1739.90    161.01 o 
   1  10  14      312.35      369.41     53.57 o 
   2  10  14     1290.06     1375.34     80.58 o 
   3  10  14      380.58      389.72     42.89 o 
   4  10  14      517.60      594.42     86.49 o 
   5  10  14      238.58      380.42     63.51 o 
   0  11  14      248.01      188.52     52.68 o 
   1  11  14      611.04      660.89     74.08 o 
   2  11  14      306.72      263.74     37.23 o 
   3  11  14      711.17      744.86     62.44 o 
   4  11  14      181.10      199.87     54.22 o 
   0  12  14      382.22      401.92     85.39 o 
   1  12  14      367.98      471.05     62.68 o 
   2  12  14      286.01      264.94     38.61 o 
   3  12  14       88.17       90.14     27.54 o 
   4  12  14      288.39      230.77     48.23 o 
   0  13  14      172.48      149.16     75.08 o 
   1  13  14      420.34      519.77     82.92 o 
   2  13  14      127.47       76.68     31.13 o 
   3  13  14      292.86      286.83     54.53 o 
   0  14  14      311.37      421.87    127.55 o 
   1  14  14      100.08      164.44     46.23 o 
   1   1  15        0.03        7.74      9.33 o 
   2   1  15       71.30       53.62     16.80 o 
   3   1  15      403.36      375.73     40.89 o 
   4   1  15       47.36       25.88     17.76 o 
   5   1  15       93.94      102.21     23.34 o 
   6   1  15       18.08       23.08     22.73 o 
   7   1  15       10.90      -17.98     31.07 o 
   1   2  15        2.86       -8.37      8.37 o 
   2   2  15      163.39      153.45     18.08 o 
   3   2  15        3.05      -17.66     31.02 o 
   4   2  15      138.85      134.40     24.58 o 
   5   2  15       19.29        2.46     14.05 o 
   6   2  15        8.11       -9.07     24.37 o 
   7   2  15        0.01      -18.09     18.09 o 
   1   3  15      519.15      488.22     37.39 o 
   2   3  15        2.46      -14.43     14.43 o 
   3   3  15      177.39      161.83     28.20 o 
   4   3  15        3.30       -6.17      8.52 o 
   5   3  15        0.32        0.02     11.27 o 
   6   3  15       37.64       51.81     20.48 o 
   7   3  15        4.51       -9.47     24.55 o 
   1   4  15      375.93      325.86     29.46 o 
   2   4  15       90.89       93.33     25.40 o 
   3   4  15        0.18      -14.30     14.30 o 
   4   4  15       89.43       87.14     19.82 o 
   5   4  15       43.75       46.99     19.90 o 
   6   4  15        4.86       -5.81     16.10 o 
   7   4  15       19.63       82.22     30.82 o 
   1   5  15        3.09       21.45     16.97 o 
   2   5  15      102.10       84.11     15.70 o 
   3   5  15       10.59        4.50     11.59 o 
   4   5  15        2.13        1.67      8.92 o 
   5   5  15        0.47       15.90     15.33 o 
   6   5  15        6.12       10.31     23.23 o 
   1   6  15       58.61       18.37     18.36 o 
   2   6  15      449.41      369.52     35.31 o 
   3   6  15       14.69        8.57     11.81 o 
   4   6  15       55.22      105.62     22.07 o 
   5   6  15       11.03        3.35     15.38 o 
   6   6  15       11.40       24.86     20.69 o 
   1   7  15        2.23       17.74     16.53 o 
   2   7  15       45.97       27.18      9.61 o 
   3   7  15        4.63       17.41     16.04 o 
   4   7  15        2.61        3.32     20.39 o 
   5   7  15        5.08        7.51     13.88 o 
   6   7  15       26.52       18.71     19.08 o 
   1   8  15        1.78        0.55     18.59 o 
   2   8  15        3.08        3.05     16.78 o 
   3   8  15       19.60       23.03     16.34 o 
   4   8  15       41.01       29.28     16.49 o 
   5   8  15        7.03       16.18     21.26 o 
   6   8  15        2.58      -22.18     44.07 o 
   1   9  15      104.03       98.65     34.46 o 
   2   9  15        0.75      -15.52     15.52 o 
   3   9  15       85.05       81.67     19.64 o 
   4   9  15        2.09       -5.43     20.65 o 
   5   9  15       18.50       35.01     27.19 o 
   1  10  15       25.34       26.93     25.17 o 
   2  10  15       45.21       74.84     19.41 o 
   3  10  15       30.82       26.79     17.11 o 
   4  10  15       15.15       15.05     34.15 o 
   5  10  15        0.19        9.75     36.11 o 
   1  11  15        0.08       81.46     35.13 o 
   2  11  15        5.18      -17.79     17.79 o 
   3  11  15       15.75       38.10     17.16 o 
   4  11  15        0.01      -13.61     33.00 o 
   1  12  15        0.05        9.53     20.49 o 
   2  12  15        1.03        9.16     16.47 o 
   3  12  15        1.84       19.67     23.96 o 
   1  13  15        0.00       29.50     27.33 o 
   2  13  15        2.72       18.51     23.11 o 
   0   0  16     1539.14     1649.82    109.99 o 
   1   0  16      517.48      539.44     80.23 o 
   2   0  16     2057.69     2125.54    155.88 o 
   3   0  16      316.99      291.28     57.91 o 
   4   0  16     2298.84     2123.37    151.66 o 
   5   0  16      703.33      691.65     97.33 o 
   6   0  16      420.44      428.39    125.39 o 
   7   0  16      187.76      283.30    102.39 o 
   0   1  16      168.48      116.59     22.55 o 
   1   1  16     3417.45     3577.58     88.67 o 
   2   1  16     1994.25     2262.22    101.61 o 
   3   1  16     1516.20     1577.74     94.02 o 
   4   1  16     1295.33     1336.70     84.84 o 
   5   1  16      690.99      599.84     66.74 o 
   6   1  16      130.92      101.99     43.30 o 
   7   1  16       99.53       98.24     44.78 o 
   0   2  16     4981.59     5090.69    209.25 o 
   1   2  16     1283.84     1324.40     46.73 o 
   2   2  16     2733.72     2934.76     78.65 o 
   3   2  16     2127.81     2436.97    107.22 o 
   4   2  16      740.65      757.06     59.64 o 
   5   2  16      462.53      436.61     58.07 o 
   6   2  16      111.31       76.17     35.45 o 
   7   2  16       58.08       30.58     44.97 o 
   0   3  16      438.23      402.08     42.55 o 
   1   3  16     1606.59     1695.62     67.11 o 
   2   3  16      490.20      442.50     46.54 o 
   3   3  16     2337.73     2227.54    104.81 o 
   4   3  16      714.77      749.65     60.45 o 
   5   3  16      759.87      793.99     67.90 o 
   6   3  16      250.83      321.28     61.90 o 
   0   4  16     1612.19     1350.67    107.39 o 
   1   4  16      249.36      230.91     24.07 o 
   2   4  16     1746.09     1708.84     90.37 o 
   3   4  16     1570.19     1709.76    102.13 o 
   4   4  16     1213.68     1241.40     58.78 o 
   5   4  16      288.68      311.75     40.48 o 
   6   4  16      380.26      443.53     60.31 o 
   0   5  16     2115.54     1933.28    135.34 o 
   1   5  16     3176.88     3229.10    108.98 o 
   2   5  16     1135.91     1230.89     63.26 o 
   3   5  16     1255.54     1268.95     67.37 o 
   4   5  16      667.59      754.73     50.12 o 
   5   5  16      101.53       65.16     22.21 o 
   6   5  16      199.85      223.79     42.78 o 
   0   6  16     1919.39     2126.53    247.30 o 
   1   6  16      786.63      775.38     68.26 o 
   2   6  16     1442.96     1538.47     70.37 o 
   3   6  16      478.20      448.38     51.94 o 
   4   6  16      540.34      533.28     44.28 o 
   5   6  16      243.89      226.48     39.37 o 
   6   6  16      322.48      248.53     46.70 o 
   0   7  16      624.66      422.04    119.24 o 
   1   7  16      905.58      733.78    136.13 o 
   2   7  16      319.38      299.63     44.64 o 
   3   7  16      841.77      740.86     69.72 o 
   4   7  16      156.75      164.10     28.94 o 
   5   7  16      587.72      617.12     65.34 o 
   6   7  16      256.15      253.58     55.29 o 
   0   8  16     1663.83     1592.12    227.78 o 
   1   8  16     1326.12     1417.27    114.40 o 
   2   8  16     1242.63     1369.82     86.78 o 
   3   8  16      138.88      159.22     31.11 o 
   4   8  16      252.59      323.09     42.33 o 
   5   8  16      320.52      349.78     51.41 o 
   0   9  16      754.13      718.82    158.66 o 
   1   9  16     1238.40     1514.16    123.72 o 
   2   9  16      522.22      512.73     51.62 o 
   3   9  16      324.96      400.03     51.31 o 
   4   9  16      173.50      171.47     35.95 o 
   5   9  16      214.53      202.75     48.21 o 
   0  10  16      394.45      544.35    147.37 o 
   1  10  16      400.54      426.19     71.62 o 
   2  10  16      499.97      497.79     53.05 o 
   3  10  16       43.93       41.64     18.99 o 
   4  10  16      331.77      307.74     47.34 o 
   0  11  16      566.91      595.76    156.11 o 
   1  11  16      549.02      518.53     77.39 o 
   2  11  16      191.99      206.39     42.83 o 
   3  11  16      297.62      357.95     51.25 o 
   4  11  16      118.88      189.46     55.70 o 
   0  12  16      676.91     1127.45    217.16 o 
   1  12  16      346.22      349.96     97.20 o 
   2  12  16      280.88      283.72     51.04 o 
   3  12  16      168.42      138.67     48.18 o 
   0  13  16      316.40      340.27    139.38 o 
   1  13  16      246.61      223.75     56.20 o 
   2  13  16       87.47       83.48     33.69 o 
   1   1  17      369.81      363.70     35.78 o 
   2   1  17       53.10       31.83     19.45 o 
   3   1  17       80.35       91.76     24.71 o 
   4   1  17      150.16      262.88     40.38 o 
   5   1  17       53.75       46.74     31.16 o 
   6   1  17        3.11       18.67     28.52 o 
   1   2  17      311.65      264.17     23.26 o 
   2   2  17       42.11       53.05     20.50 o 
   3   2  17      146.75      119.93     26.34 o 
   4   2  17        0.17       12.56     20.04 o 
   5   2  17       10.94      -24.84     54.49 o 
   6   2  17        3.68      -13.53     93.59 o 
   1   3  17       69.22       54.10     14.75 o 
   2   3  17      339.98      338.80     34.36 o 
   3   3  17        0.01        4.70     15.17 o 
   4   3  17       38.48       14.02     18.90 o 
   5   3  17        1.93       39.02     23.27 o 
   6   3  17        5.02      -11.68     28.79 o 
   1   4  17      109.15      119.92     24.34 o 
   2   4  17      180.00      149.94     33.20 o 
   3   4  17       16.04       16.19     19.54 o 
   4   4  17        0.11        8.92     18.46 o 
   5   4  17      110.12       76.39     24.62 o 
   6   4  17        3.22      -46.86     46.86 o 
   1   5  17        1.59       -1.08     15.13 o 
   2   5  17      171.92      108.14     27.44 o 
   3   5  17        9.44       33.57     26.97 o 
   4   5  17        8.70        6.08     19.26 o 
   5   5  17        0.05      -13.02     16.35 o 
   6   5  17        0.44      -10.02     21.24 o 
   1   6  17      193.38      221.08     40.85 o 
   2   6  17       13.93       24.85     11.78 o 
   3   6  17      238.35      209.84     35.81 o 
   4   6  17        5.03      -14.73     21.39 o 
   5   6  17       34.56       56.45     26.36 o 
   6   6  17       26.11       22.07     36.08 o 
   1   7  17        0.56       58.23     38.47 o 
   2   7  17      174.86      165.72     34.03 o 
   3   7  17       20.06       27.13     24.60 o 
   4   7  17       20.94      -14.01     20.37 o 
   5   7  17        5.62       13.90     41.61 o 
   1   8  17        6.03      107.09     49.52 o 
   2   8  17      102.53       80.70     21.19 o 
   3   8  17        0.00      -22.05     24.42 o 
   4   8  17        0.13        2.39     18.13 o 
   5   8  17        0.03      -28.19     30.08 o 
   1   9  17       25.87       14.17     27.64 o 
   2   9  17      125.44       58.49     34.02 o 
   3   9  17        0.07      -27.49     27.49 o 
   4   9  17       39.36       46.03     44.70 o 
   5   9  17        1.18      -20.92     20.92 o 
   1  10  17       15.18       10.51     20.73 o 
   2  10  17        3.10       -2.11     25.67 o 
   3  10  17       37.91       18.67     30.16 o 
   4  10  17       20.12       31.40     32.40 o 
   1  11  17       19.93       21.15     24.90 o 
   2  11  17       16.15       -9.17     36.30 o 
   3  11  17       14.84      -21.10     22.24 o 
   1  12  17        0.18      -36.64     36.64 o 
   2  12  17        1.69       -8.50     18.88 o 
   0   0  18      294.76      228.80     45.13 o 
   1   0  18     4963.85     5572.29    271.16 o 
   2   0  18     1000.20      980.56    113.48 o 
   3   0  18      545.58      569.54     87.52 o 
   4   0  18      929.28      932.86    107.48 o 
   5   0  18      107.82       -2.56     41.37 o 
   6   0  18      171.49      193.79     96.44 o 
   0   1  18     3093.78     3035.56    142.22 o 
   1   1  18     1146.58     1170.27     74.89 o 
   2   1  18     1121.31     1076.39     84.34 o 
   3   1  18     2031.51     2218.29    127.03 o 
   4   1  18      574.84      707.66     66.90 o 
   5   1  18      321.52      259.74    117.30 o 
   6   1  18      240.15      274.79     72.47 o 
   0   2  18      659.62      750.79     59.27 o 
   1   2  18     1382.17     1372.84     48.98 o 
   2   2  18     2293.83     2422.53    111.63 o 
   3   2  18      914.90      802.56     66.00 o 
   4   2  18     1339.46     1398.20     94.74 o 
   5   2  18      554.96      512.46     98.60 o 
   6   2  18      141.78       35.11     40.74 o 
   0   3  18     3735.31     3950.89    170.60 o 
   1   3  18      687.97      682.25     45.57 o 
   2   3  18     1840.94     2064.58     97.67 o 
   3   3  18      993.29      860.02     68.85 o 
   4   3  18      349.32      475.66     51.93 o 
   5   3  18      357.37      260.32     73.81 o 
   6   3  18       62.85       66.02     47.23 o 
   0   4  18      975.03      973.44     70.30 o 
   1   4  18     1858.79     1821.63     87.74 o 
   2   4  18     1162.27     1280.35     84.57 o 
   3   4  18      915.77     1016.95     76.31 o 
   4   4  18      383.30      395.61     47.89 o 
   5   4  18      148.24      118.86     49.32 o 
   6   4  18      246.73      210.63     55.27 o 
   0   5  18      621.94      570.12     76.75 o 
   1   5  18     1202.55     1239.32     87.49 o 
   2   5  18      935.49      780.61     75.35 o 
   3   5  18     1184.35     1143.22    100.78 o 
   4   5  18      614.89      676.46     63.75 o 
   5   5  18      530.84      396.00     64.90 o 
   6   5  18      218.45      193.66     50.76 o 
   0   6  18     1511.22     1508.26    128.56 o 
   1   6  18     1299.06     1352.43    146.38 o 
   2   6  18      559.23      564.91     77.06 o 
   3   6  18      656.98      712.72     87.44 o 
   4   6  18      326.60      330.77     50.07 o 
   5   6  18      209.43      206.57     53.64 o 
   0   7  18     1296.99     1238.52    203.96 o 
   1   7  18      897.44      993.51    130.75 o 
   2   7  18     1052.25     1098.67    135.90 o 
   3   7  18      146.57      188.29     35.64 o 
   4   7  18      179.57      170.55     32.41 o 
   5   7  18      251.87      264.12     63.84 o 
   0   8  18     1294.83     1315.54    218.43 o 
   1   8  18      551.44      609.08    105.13 o 
   2   8  18      397.14      316.16     79.69 o 
   3   8  18      381.01      362.43     51.08 o 
   4   8  18      410.36      387.71     61.39 o 
   5   8  18      213.90      230.68     51.81 o 
   0   9  18      262.38      295.33    113.88 o 
   1   9  18      847.18      948.85    169.94 o 
   2   9  18      445.12      483.05     71.88 o 
   3   9  18      176.38      219.45     47.65 o 
   4   9  18      337.28      267.15     54.32 o 
   0  10  18      565.74      495.32    144.38 o 
   1  10  18      453.69      451.10    126.28 o 
   2  10  18      211.17      137.04     40.79 o 
   3  10  18      354.92      488.33    213.26 o 
   4  10  18      113.40      160.38     42.10 o 
   0  11  18      277.26      449.73    147.67 o 
   1  11  18      424.80      432.18     99.40 o 
   2  11  18      242.42      340.08     65.50 o 
   3  11  18       98.23      -14.42     55.25 o 
   0  12  18      395.16      419.49    139.59 o 
   1  12  18       91.68       80.26     53.29 o 
   1   1  19        6.73        6.64     14.73 o 
   2   1  19      146.75       88.58     29.04 o 
   3   1  19       78.28       64.46     32.26 o 
   4   1  19        6.05      -17.73     17.73 o 
   5   1  19       48.07       70.58     39.64 o 
   6   1  19        0.36      -21.23     69.51 o 
   1   2  19       11.38       -1.44      7.53 o 
   2   2  19       10.04      -15.15     20.63 o 
   3   2  19        2.48      -24.58     24.58 o 
   4   2  19       20.90        7.01     17.86 o 
   5   2  19        0.00       -6.21     29.73 o 
   6   2  19        7.96        1.69     56.87 o 
   1   3  19      190.74      112.55     23.00 o 
   2   3  19       11.41        6.25     10.05 o 
   3   3  19       27.03        5.60     16.56 o 
   4   3  19       70.48       91.01     23.39 o 
   5   3  19        5.04       33.69     59.59 o 
   6   3  19       41.95      128.31     51.80 o 
   1   4  19       70.21       53.27     20.02 o 
   2   4  19       23.47       16.10     16.34 o 
   3   4  19       18.84       17.52     18.29 o 
   4   4  19      103.84       86.46     29.60 o 
   5   4  19        0.77       -8.73     57.06 o 
   1   5  19      109.86      166.03     39.71 o 
   2   5  19        6.38        2.28     19.84 o 
   3   5  19        0.21      -15.08     17.29 o 
   4   5  19        0.41       -3.19     15.32 o 
   5   5  19       17.21      -30.17     30.17 o 
   1   6  19        0.15       -0.03     23.63 o 
   2   6  19      244.41      117.84     35.62 o 
   3   6  19      101.09      133.53     35.70 o 
   4   6  19        6.08      -22.38     22.38 o 
   5   6  19        2.35       -3.31     45.45 o 
   1   7  19       13.30       17.01     56.75 o 
   2   7  19        6.38       23.00     22.63 o 
   3   7  19        0.70       46.20     30.02 o 
   4   7  19        7.09       15.03     29.26 o 
   5   7  19       11.62       -3.85     26.59 o 
   1   8  19       14.46       25.27     29.99 o 
   2   8  19        3.73       28.70     33.98 o 
   3   8  19        8.30      -25.09     25.09 o 
   4   8  19       11.73        8.01     24.11 o 
   1   9  19        0.49        0.77     30.29 o 
   2   9  19        9.69        9.03     37.62 o 
   3   9  19       27.73      -10.24     28.02 o 
   4   9  19        4.23       -0.33     24.74 o 
   1  10  19       11.52       38.01     62.02 o 
   2  10  19        0.33       73.04     44.51 o 
   3  10  19        2.50       22.50     70.70 o 
   1  11  19        1.47       29.31     34.43 o 
   2  11  19        2.30       17.62     29.84 o 
   0   0  20     3278.07     3230.73    172.68 o 
   1   0  20     1169.09     1051.70     93.35 o 
   2   0  20     1082.76     1284.41    137.79 o 
   3   0  20      959.11     1127.08    163.03 o 
   4   0  20      155.32      184.89     99.00 o 
   5   0  20      459.51      500.92    140.90 o 
   0   1  20     2269.84     2219.32    101.60 o 
   1   1  20     1052.71     1038.17     74.80 o 
   2   1  20      555.22      569.77     66.39 o 
   3   1  20      657.55      611.31     67.38 o 
   4   1  20      311.93      343.23     50.43 o 
   5   1  20      174.19       69.25    107.66 o 
   0   2  20      806.57      621.73     97.80 o 
   1   2  20     1153.14     1152.22     80.11 o 
   2   2  20      609.23      601.68     67.73 o 
   3   2  20      298.05      364.27     52.58 o 
   4   2  20      378.35      289.54     47.13 o 
   5   2  20      169.07      210.66     69.49 o 
   0   3  20      743.38      786.03     78.57 o 
   1   3  20     1719.16     1746.99     81.76 o 
   2   3  20     1070.78     1055.12     79.70 o 
   3   3  20      435.11      508.77     55.35 o 
   4   3  20      650.37      811.11     69.84 o 
   5   3  20      105.18       27.31     45.79 o 
   0   4  20     1062.70     1269.21    104.63 o 
   1   4  20     1036.98      949.86     63.50 o 
   2   4  20     1074.31     1150.29     84.62 o 
   3   4  20      623.29      607.67     62.15 o 
   4   4  20      241.16      226.52     38.18 o 
   5   4  20      234.00      203.47     48.91 o 
   0   5  20      613.22      712.13     81.20 o 
   1   5  20      517.23      457.84     46.33 o 
   2   5  20      643.08      710.49     67.35 o 
   3   5  20      265.04      224.34     40.77 o 
   4   5  20      150.08      168.22     33.37 o 
   5   5  20      299.58      175.78     51.97 o 
   0   6  20      753.36      664.43    154.34 o 
   1   6  20      705.26      749.76     89.40 o 
   2   6  20      554.70      549.49     68.41 o 
   3   6  20      462.91      536.33     67.10 o 
   4   6  20      254.27      287.72     45.24 o 
   5   6  20      154.67       28.91     57.85 o 
   0   7  20      666.41      805.60    174.93 o 
   1   7  20      807.37      837.30    126.65 o 
   2   7  20      616.19      736.05     94.10 o 
   3   7  20      393.64      405.63     59.46 o 
   4   7  20      309.82      266.01     58.24 o 
   0   8  20      404.58      499.00    140.61 o 
   1   8  20      375.02      467.81     97.67 o 
   2   8  20      204.75      217.72     68.62 o 
   3   8  20      300.77      276.33     76.93 o 
   4   8  20      194.44      169.71     49.43 o 
   0   9  20      374.50      556.71    159.64 o 
   1   9  20      191.81      245.80     73.50 o 
   2   9  20      308.60      277.25     76.94 o 
   3   9  20      294.39      268.17     63.08 o 
   0  10  20      367.39      805.36    186.86 o 
   1  10  20      240.22      340.76     90.90 o 
   2  10  20      285.99      345.92    145.58 o 
   0  11  20      103.22      188.94     93.16 o 
   1  11  20      170.69      347.25     96.85 o 
   1   1  21       42.51       30.71     23.74 o 
   2   1  21       11.92      -20.70     23.76 o 
   3   1  21       37.52       20.98     25.37 o 
   4   1  21       24.85        5.18     16.02 o 
   5   1  21        4.63      -39.20    104.53 o 
   1   2  21        2.66      -17.21     26.53 o 
   2   2  21       92.91       24.61     20.83 o 
   3   2  21       21.30       16.67     30.25 o 
   4   2  21        0.06       26.18     18.96 o 
   5   2  21        0.90      -33.37     37.94 o 
   1   3  21        4.33       -5.64     13.83 o 
   2   3  21        0.19        5.80     17.95 o 
   3   3  21       45.88       30.32     28.84 o 
   4   3  21       15.50      -19.58     19.58 o 
   5   3  21        0.21       19.15     45.49 o 
   1   4  21        1.06      -13.50     13.50 o 
   2   4  21       42.95       18.78     18.59 o 
   3   4  21        4.62       -0.89     29.77 o 
   4   4  21        8.60        1.56     17.55 o 
   5   4  21       30.46      -48.81     48.81 o 
   1   5  21        0.03       18.56     17.46 o 
   2   5  21        8.85        8.74     19.17 o 
   3   5  21        0.35       15.85     23.93 o 
   4   5  21        4.46      -12.02     22.94 o 
   1   6  21        0.24        4.21     21.64 o 
   2   6  21        9.25       -7.78     18.30 o 
   3   6  21        3.49       16.85     28.83 o 
   4   6  21       39.96       58.08     25.10 o 
   1   7  21        0.09       24.34     31.76 o 
   2   7  21        6.66      -14.02     26.89 o 
   3   7  21        2.32       20.41     23.42 o 
   4   7  21        2.85       21.71     23.48 o 
   1   8  21        0.19       -0.31     69.90 o 
   2   8  21        2.23       40.43     25.05 o 
   3   8  21        0.59       18.59     33.73 o 
   1   9  21        1.85      -52.48     52.48 o 
   2   9  21        0.22       17.40     51.01 o 
   1  10  21        3.00      -31.28     65.69 o 
   0   0  22      427.11      512.23    132.45 o 
   1   0  22      632.91      592.72     99.45 o 
   2   0  22      748.01      628.07    102.00 o 
   3   0  22      446.04      360.35     75.72 o 
   4   0  22      328.71      236.22     60.99 o 
   5   0  22      224.23      324.82    117.00 o 
   0   1  22     1521.93     1796.61    189.81 o 
   1   1  22      633.33      752.54     79.39 o 
   2   1  22      727.45      809.64     81.48 o 
   3   1  22      254.09      231.14     45.06 o 
   4   1  22      355.42      302.39     55.11 o 
   5   1  22       95.91      120.95     44.57 o 
   0   2  22      754.22      915.40    124.79 o 
   1   2  22     1304.14     1414.56    110.24 o 
   2   2  22      437.85      429.01     62.25 o 
   3   2  22      644.52      860.57     85.25 o 
   4   2  22       69.35       52.50     28.37 o 
   5   2  22      152.68      148.72     59.26 o 
   0   3  22      476.51      433.60     61.36 o 
   1   3  22      516.54      504.01     61.94 o 
   2   3  22      594.00      526.85     58.90 o 
   3   3  22      455.06      488.94     64.66 o 
   4   3  22      316.74      277.09     59.43 o 
   0   4  22      513.23      402.75     73.65 o 
   1   4  22      628.74      591.68     62.48 o 
   2   4  22      336.42      325.06     44.43 o 
   3   4  22      388.37      363.45     50.92 o 
   4   4  22      245.72      222.95     47.10 o 
   0   5  22      869.32      968.80     98.02 o 
   1   5  22      505.88      521.57     67.20 o 
   2   5  22      859.98      919.64     79.50 o 
   3   5  22      140.36       99.63     27.91 o 
   4   5  22      256.35      235.85     47.60 o 
   0   6  22      439.51      538.21     75.89 o 
   1   6  22      538.27      624.34     67.78 o 
   2   6  22      261.85      237.80     43.10 o 
   3   6  22      284.55      179.44     37.44 o 
   4   6  22      141.57      109.08     35.67 o 
   0   7  22      422.34      533.72     91.24 o 
   1   7  22      237.53      247.06     53.81 o 
   2   7  22      235.01      108.67     34.24 o 
   3   7  22      222.00      210.35     43.28 o 
   0   8  22      265.68       94.05     65.99 o 
   1   8  22      447.10      490.34     81.00 o 
   2   8  22      193.42      107.93     40.21 o 
   0   9  22      381.93      408.91    144.17 o 
   1   9  22      177.74      176.76     68.82 o 
   2   9  22      246.79      209.77     59.19 o 
   1   1  23        0.93        7.30     26.17 o 
   2   1  23       63.83       64.45     24.02 o 
   3   1  23        0.39        4.82     26.37 o 
   4   1  23        9.28       50.46     53.78 o 
   1   2  23       16.34      -22.83     22.83 o 
   2   2  23        5.10      -27.26     27.26 o 
   3   2  23        0.06       28.57     18.02 o 
   4   2  23        0.26      -27.75     27.75 o 
   1   3  23        6.28      -12.18     26.90 o 
   2   3  23        0.08      -26.91     26.91 o 
   3   3  23        7.18      -10.68     22.62 o 
   4   3  23       16.67       24.84     24.56 o 
   1   4  23       22.32       34.41     23.35 o 
   2   4  23        1.55      -15.13     17.50 o 
   3   4  23       38.97       47.57     23.60 o 
   4   4  23        0.10      -32.95     32.95 o 
   1   5  23        0.81      -13.74     13.74 o 
   2   5  23        6.94      -23.97     23.97 o 
   3   5  23        0.78       27.96     31.09 o 
   1   6  23        4.12       -2.01     17.49 o 
   2   6  23        3.20      -20.42     20.42 o 
   3   6  23       16.24       -7.42     25.22 o 
   1   7  23        3.34      -23.65     23.65 o 
   2   7  23        4.84        5.44     19.90 o 
   1   8  23        5.95        7.00     25.63 o 
   0   0  24      136.15      120.69     72.46 o 
   1   0  24      573.82      575.86    104.10 o 
   2   0  24       63.70       22.23     30.14 o 
   3   0  24      303.17      224.36     67.76 o 
   4   0  24       57.72       17.61     48.90 o 
   0   1  24      450.10      557.99    103.60 o 
   1   1  24      299.61      292.12     53.93 o 
   2   1  24      412.79      279.42     57.17 o 
   3   1  24       62.95       39.92     44.97 o 
   4   1  24      310.47      246.33     77.36 o 
   0   2  24      400.54      330.18     82.74 o 
   1   2  24      324.29      290.71     52.66 o 
   2   2  24      198.40      106.40     28.45 o 
   3   2  24      500.64      517.34     70.97 o 
   0   3  24      471.77      461.16     92.64 o 
   1   3  24      107.13       90.00     43.75 o 
   2   3  24      416.05      445.30     66.47 o 
   3   3  24       69.87       56.73     28.46 o 
   0   4  24      217.62      132.29    154.45 o 
   1   4  24      423.20      412.50     64.52 o 
   2   4  24       74.47       84.81     24.03 o 
   3   4  24      280.06      289.04     53.96 o 
   0   5  24      231.11      297.70     80.68 o 
   1   5  24      195.69      174.73     49.50 o 
   2   5  24      355.49      296.33     49.50 o 
   3   5  24      167.81      186.26     37.30 o 
   0   6  24       80.80      140.21     59.57 o 
   1   6  24      373.87      399.69     65.95 o 
   2   6  24      112.56       39.99     19.20 o 
   0   7  24      401.77      505.47    106.92 o 
   1   7  24       60.75       61.33     34.95 o 
   1   1  25       23.70       37.41     22.34 o 
   2   1  25        1.66      -20.69     26.35 o 
   3   1  25        9.00      -22.06     22.06 o 
   1   2  25        1.48       -9.31     23.04 o 
   2   2  25        0.39      -24.40     24.40 o 
   3   2  25        1.11      -11.22     23.47 o 
   1   3  25        8.29      -25.84     25.84 o 
   2   3  25        2.37       32.35     25.56 o 
   1   4  25        0.11       -0.68     29.29 o 
   2   4  25       23.02      -29.43     29.43 o 
   1   5  25        1.06        7.73     43.31 o 
   2   5  25        3.68      -32.79     33.27 o 
   1   6  25        3.28       36.06     23.66 o 
   0   0  26      216.32      191.76     99.40 o 
   1   0  26      746.26      729.48    124.45 o 
   2   0  26      106.67       40.55     35.74 o 
   0   1  26      452.49      594.93    113.79 o 
   1   1  26       97.80       86.63     28.33 o 
   2   1  26      591.89      505.24     74.42 o 
   0   2  26       70.42       35.05     75.10 o 
   1   2  26      480.89      417.04     68.84 o 
   2   2  26       89.57      -34.91     34.91 o 
   0   3  26      615.94      671.38    121.06 o 
   1   3  26      143.54      170.00     45.02 o 
   0   4  26      116.37      112.29     47.93 o 
   1   4  26      453.98      509.66     75.52 o 
                                                 
